# Supplementary material for: One-pot reaction of 3-vinylchromones, aromatic aldehydes, and ammonium acetate: an efficient approach to highly functionalized 1,6-dihydropyridine derivatives
Source: RSC Adv. 2025 Jan 27;15(4):2602–7. doi: 10.1039/d4ra07863b (PMC11770593; doi:10.1039/d4ra07863b)
Supplement: RA-015-D4RA07863B-s002 [file RA-015-D4RA07863B-s002.cif]

# Supplementary Information (SI) for RSC Advances.
# This journal is © The Royal Society of Chemistry 2025

####################################################################### 
# 
# This file contains crystal structure data downloaded from the 
# Cambridge Structural Database (CSD) hosted by the Cambridge 
# Crystallographic Data Centre (CCDC).
# 
# Full information about CCDC data access policies and citation 
# guidelines are available at http://www.ccdc.cam.ac.uk/access/V1 
# 
# Audit and citation data items may have been added by the CCDC. 
# Please retain this information to preserve the provenance of 
# this file and to allow appropriate attribution of the data. 
# 
#######################################################################

data_shelx
_database_code_depnum_ccdc_archive 'CCDC 2364260'
loop_
_audit_author_name
_audit_author_address
'Behrouz Notash'
;Shahid Beheshti University
Iran
;
_audit_update_record             
;
2024-06-20 deposited with the CCDC.	2025-01-17 downloaded from the CCDC.
;

_vrf_PLAT340_shelx               
;
PROBLEM:  Low Bond Precision on  C-C Bonds ...............    0.01859 Ang.  
RESPONSE: This alert is mainly due to low quality of crystal.
;

_audit_creation_method           SHELXL-2018/3
_shelx_SHELXL_version_number     2018/3
_chemical_name_systematic        ?
_chemical_name_common            ?
_chemical_melting_point          ?
_chemical_formula_moiety         'C25 H17 Cl2 N O3'
_chemical_formula_sum            'C25 H17 Cl2 N O3'
_chemical_formula_weight         450.30

loop_
_atom_type_symbol
_atom_type_description
_atom_type_scat_dispersion_real
_atom_type_scat_dispersion_imag
_atom_type_scat_source
C C 0.0033 0.0016 'International Tables Vol C Tables 4.2.6.8 and 6.1.1.4'
H H 0.0000 0.0000 'International Tables Vol C Tables 4.2.6.8 and 6.1.1.4'
N N 0.0061 0.0033 'International Tables Vol C Tables 4.2.6.8 and 6.1.1.4'
O O 0.0106 0.0060 'International Tables Vol C Tables 4.2.6.8 and 6.1.1.4'
Cl Cl 0.1484 0.1585 'International Tables Vol C Tables 4.2.6.8 and 6.1.1.4'

_space_group_crystal_system      orthorhombic
_space_group_IT_number           19
_space_group_name_H-M_alt        'P 21 21 21'
_space_group_name_Hall           'P 2ac 2ab'

_shelx_space_group_comment       
;
The symmetry employed for this shelxl refinement is uniquely defined
by the following loop, which should always be used as a source of
symmetry information in preference to the above space-group names.
They are only intended as comments.
;

loop_
_space_group_symop_operation_xyz
'x, y, z'
'-x+1/2, -y, z+1/2'
'-x, y+1/2, -z+1/2'
'x+1/2, -y+1/2, -z'

_cell_length_a                   9.917(2)
_cell_length_b                   13.467(3)
_cell_length_c                   16.340(3)
_cell_angle_alpha                90
_cell_angle_beta                 90
_cell_angle_gamma                90
_cell_volume                     2182.2(8)
_cell_formula_units_Z            4
_cell_measurement_temperature    298(2)
_cell_measurement_reflns_used    3845
_cell_measurement_theta_min      1.960
_cell_measurement_theta_max      24.996

_exptl_crystal_description       plate
_exptl_crystal_colour            yellow
_exptl_crystal_density_meas      ?
_exptl_crystal_density_method    ?
_exptl_crystal_density_diffrn    1.371
_exptl_crystal_F_000             928
_exptl_transmission_factor_min   ?
_exptl_transmission_factor_max   ?
_exptl_crystal_size_max          0.4
_exptl_crystal_size_mid          0.25
_exptl_crystal_size_min          0.2
_exptl_absorpt_coefficient_mu    0.325
_shelx_estimated_absorpt_T_min   ?
_shelx_estimated_absorpt_T_max   ?
_exptl_absorpt_correction_type   none
_exptl_absorpt_correction_T_min  ?
_exptl_absorpt_correction_T_max  ?
_exptl_absorpt_process_details   ?
_exptl_absorpt_special_details   ?
_diffrn_ambient_temperature      298(2)
_diffrn_radiation_wavelength     0.71073
_diffrn_radiation_type           MoK\a
_diffrn_source                   ?
_diffrn_measurement_device_type  'STOE IPDS 2T'
_diffrn_measurement_method       'rotation method'
_diffrn_detector_area_resol_mean '0.15 mm'
_diffrn_reflns_number            6984
_diffrn_reflns_av_unetI/netI     0.1982
_diffrn_reflns_av_R_equivalents  0.1411
_diffrn_reflns_limit_h_min       -10
_diffrn_reflns_limit_h_max       11
_diffrn_reflns_limit_k_min       -14
_diffrn_reflns_limit_k_max       16
_diffrn_reflns_limit_l_min       -17
_diffrn_reflns_limit_l_max       19
_diffrn_reflns_theta_min         1.960
_diffrn_reflns_theta_max         24.996
_diffrn_reflns_theta_full        24.996
_diffrn_measured_fraction_theta_max 1.000
_diffrn_measured_fraction_theta_full 1.000
_diffrn_reflns_Laue_measured_fraction_max 1.000
_diffrn_reflns_Laue_measured_fraction_full 1.000
_diffrn_reflns_point_group_measured_fraction_max 1.000
_diffrn_reflns_point_group_measured_fraction_full 1.000
_reflns_number_total             3845
_reflns_number_gt                1535
_reflns_threshold_expression     'I > 2\s(I)'
_reflns_Friedel_coverage         0.751
_reflns_Friedel_fraction_max     1.000
_reflns_Friedel_fraction_full    1.000

_reflns_special_details          
;
 Reflections were merged by SHELXL according to the crystal
 class for the calculation of statistics and refinement.
 
 _reflns_Friedel_fraction is defined as the number of unique
 Friedel pairs measured divided by the number that would be
 possible theoretically, ignoring centric projections and
 systematic absences.
;

_computing_data_collection       'X-Area (Stoe & Cie GmbH, 2005)'
_computing_cell_refinement       'X-Area (Stoe & Cie GmbH, 2005)'
_computing_data_reduction        'X-Area (Stoe & Cie GmbH, 2005)'
_computing_structure_solution    'SHELXS-97 (Sheldrick, 2008)'
_computing_structure_refinement  'SHELXL-2018/3 (Sheldrick, 2018)'
_computing_molecular_graphics    'ORTEP-3 for Windows (Farrugia, 1997)'
_computing_publication_material  'WinGX (Farrugia, 1999)'
_refine_special_details          ?
_refine_ls_structure_factor_coef Fsqd
_refine_ls_matrix_type           full
_refine_ls_weighting_scheme      calc
_refine_ls_weighting_details     
'w=1/[\s^2^(Fo^2^)+(0.0747P)^2^] where P=(Fo^2^+2Fc^2^)/3'
_atom_sites_solution_primary     ?
_atom_sites_solution_secondary   ?
_atom_sites_solution_hydrogens   geom
_refine_ls_hydrogen_treatment    constr
_refine_ls_extinction_method     none
_refine_ls_extinction_coef       .
_refine_ls_abs_structure_details 
;
 Flack x determined using 375 quotients [(I+)-(I-)]/[(I+)+(I-)]
 (Parsons, Flack and Wagner, Acta Cryst. B69 (2013) 249-259).
;
_refine_ls_abs_structure_Flack   -0.1(2)
_chemical_absolute_configuration ad
_refine_ls_number_reflns         3845
_refine_ls_number_parameters     239
_refine_ls_number_restraints     7
_refine_ls_R_factor_all          0.2185
_refine_ls_R_factor_gt           0.0949
_refine_ls_wR_factor_ref         0.2141
_refine_ls_wR_factor_gt          0.1749
_refine_ls_goodness_of_fit_ref   0.931
_refine_ls_restrained_S_all      0.937
_refine_ls_shift/su_max          0.000
_refine_ls_shift/su_mean         0.000

loop_
_atom_site_label
_atom_site_type_symbol
_atom_site_fract_x
_atom_site_fract_y
_atom_site_fract_z
_atom_site_U_iso_or_equiv
_atom_site_adp_type
_atom_site_occupancy
_atom_site_site_symmetry_order
_atom_site_calc_flag
_atom_site_refinement_flags_posn
_atom_site_refinement_flags_adp
_atom_site_refinement_flags_occupancy
_atom_site_disorder_assembly
_atom_site_disorder_group
Cl1 Cl 0.8277(4) 0.9219(3) -0.0489(2) 0.0936(13) Uani 1 1 d . . . . .
Cl2 Cl 1.1890(5) 0.1919(3) 0.1441(3) 0.1261(17) Uani 1 1 d . . . . .
O1 O 0.3546(9) 0.4590(8) 0.2876(6) 0.095(2) Uani 1 1 d . . . . .
H1 H 0.427498 0.446154 0.266429 0.143 Uiso 1 1 calc R U . . .
O2 O 0.5957(10) 0.4873(8) 0.2453(6) 0.100(3) Uani 1 1 d . . . . .
O3 O 0.9774(8) 0.6011(6) -0.0361(5) 0.069(2) Uani 1 1 d . . . . .
N1 N 0.6811(9) 0.7626(6) 0.0807(5) 0.055(3) Uani 1 1 d D . . . .
H1A H 0.648797 0.816578 0.060592 0.066 Uiso 1 1 calc DR U . . .
C1 C 0.3426(16) 0.5571(13) 0.2967(9) 0.095(2) Uani 1 1 d . . . . .
C2 C 0.2294(14) 0.5994(13) 0.3321(8) 0.095(2) Uani 1 1 d . . . . .
H2 H 0.155430 0.559934 0.344983 0.114 Uiso 1 1 calc R U . . .
C3 C 0.2263(15) 0.6941(13) 0.3474(8) 0.095(2) Uani 1 1 d . . . . .
H3 H 0.147806 0.720245 0.369913 0.114 Uiso 1 1 calc R U . . .
C4 C 0.3308(15) 0.7576(12) 0.3326(8) 0.095(2) Uani 1 1 d . . . . .
H4 H 0.325736 0.823764 0.348537 0.114 Uiso 1 1 calc R U . . .
C5 C 0.4442(15) 0.7218(13) 0.2934(9) 0.095(2) Uani 1 1 d . . . . .
H5 H 0.514485 0.764423 0.279861 0.114 Uiso 1 1 calc R U . . .
C6 C 0.4523(15) 0.6194(14) 0.2741(9) 0.095(2) Uani 1 1 d . . . . .
C7 C 0.5660(12) 0.5764(12) 0.2313(8) 0.071(4) Uani 1 1 d . . . . .
C8 C 0.6450(11) 0.6319(8) 0.1727(7) 0.054(2) Uani 1 1 d . . . . .
C9 C 0.6107(11) 0.7197(8) 0.1365(7) 0.054(2) Uani 1 1 d . . . . .
H9 H 0.531335 0.750359 0.153254 0.065 Uiso 1 1 calc R U . . .
C10 C 0.8123(11) 0.7284(8) 0.0476(7) 0.051(3) Uani 1 1 d . . . . .
H10 H 0.805324 0.727096 -0.012192 0.062 Uiso 1 1 calc R U . . .
C11 C 0.8361(11) 0.6234(8) 0.0767(6) 0.047(3) Uani 1 1 d . . . . .
C12 C 0.7622(11) 0.5843(8) 0.1357(7) 0.054(3) Uani 1 1 d . . . . .
H12 H 0.786578 0.521877 0.155079 0.065 Uiso 1 1 calc R U . . .
C13 C 0.9246(12) 0.8013(9) 0.0707(7) 0.054(3) Uani 1 1 d . . . . .
C14 C 0.9386(12) 0.8877(10) 0.0283(8) 0.069(4) Uani 1 1 d . . . . .
C15 C 1.0458(15) 0.9530(9) 0.0452(10) 0.080(4) Uani 1 1 d . . . . .
H15 H 1.056245 1.011142 0.015209 0.096 Uiso 1 1 calc R U . . .
C16 C 1.1337(14) 0.9299(13) 0.1058(12) 0.092(5) Uani 1 1 d . . . . .
H16 H 1.203373 0.973594 0.118179 0.110 Uiso 1 1 calc R U . . .
C17 C 1.1220(14) 0.8443(12) 0.1485(10) 0.084(4) Uani 1 1 d . . . . .
H17 H 1.184616 0.828677 0.188821 0.101 Uiso 1 1 calc R U . . .
C18 C 1.0175(13) 0.7806(10) 0.1322(8) 0.072(4) Uani 1 1 d . . . . .
H18 H 1.008657 0.722674 0.162718 0.086 Uiso 1 1 calc R U . . .
C19 C 0.9395(11) 0.5726(10) 0.0301(7) 0.055(3) Uani 1 1 d . . . . .
C20 C 0.9963(10) 0.4758(9) 0.0619(7) 0.050(3) Uani 1 1 d D . . . .
C21 C 1.0124(13) 0.3986(10) 0.0079(8) 0.070(4) Uani 1 1 d D . . . .
H21 H 0.983103 0.404577 -0.045911 0.084 Uiso 1 1 calc R U . . .
C22 C 1.0364(10) 0.4644(8) 0.1401(8) 0.055(3) Uani 1 1 d D . . . .
H22 H 1.020349 0.514935 0.177666 0.066 Uiso 1 1 calc R U . . .
C23 C 1.1017(11) 0.3779(10) 0.1658(8) 0.068(4) Uani 1 1 d D . . . .
H23 H 1.134803 0.372729 0.218913 0.082 Uiso 1 1 calc R U . . .
C24 C 1.0721(14) 0.3127(10) 0.0342(9) 0.075(4) Uani 1 1 d D . . . .
H24 H 1.083035 0.260228 -0.002224 0.091 Uiso 1 1 calc R U . . .
C25 C 1.1160(13) 0.3027(10) 0.1132(9) 0.070(4) Uani 1 1 d D . . . .

loop_
_atom_site_aniso_label
_atom_site_aniso_U_11
_atom_site_aniso_U_22
_atom_site_aniso_U_33
_atom_site_aniso_U_23
_atom_site_aniso_U_13
_atom_site_aniso_U_12
Cl1 0.073(2) 0.084(3) 0.124(3) 0.046(2) 0.007(2) 0.006(2)
Cl2 0.100(3) 0.085(3) 0.193(5) 0.017(3) -0.024(3) 0.034(3)
O1 0.072(3) 0.124(6) 0.089(3) 0.021(4) 0.012(3) -0.004(4)
O2 0.086(7) 0.074(7) 0.142(9) 0.030(6) 0.044(7) 0.013(6)
O3 0.071(5) 0.076(6) 0.061(5) 0.008(5) 0.012(5) -0.005(5)
N1 0.046(5) 0.048(6) 0.072(6) 0.031(5) -0.004(6) -0.005(5)
C1 0.072(3) 0.124(6) 0.089(3) 0.021(4) 0.012(3) -0.004(4)
C2 0.072(3) 0.124(6) 0.089(3) 0.021(4) 0.012(3) -0.004(4)
C3 0.072(3) 0.124(6) 0.089(3) 0.021(4) 0.012(3) -0.004(4)
C4 0.072(3) 0.124(6) 0.089(3) 0.021(4) 0.012(3) -0.004(4)
C5 0.072(3) 0.124(6) 0.089(3) 0.021(4) 0.012(3) -0.004(4)
C6 0.072(3) 0.124(6) 0.089(3) 0.021(4) 0.012(3) -0.004(4)
C7 0.056(8) 0.084(11) 0.074(9) 0.008(8) 0.005(7) -0.002(8)
C8 0.051(5) 0.050(5) 0.061(5) 0.001(4) -0.007(4) 0.003(4)
C9 0.051(5) 0.050(5) 0.061(5) 0.001(4) -0.007(4) 0.003(4)
C10 0.048(7) 0.049(7) 0.058(7) -0.003(6) 0.014(6) -0.004(6)
C11 0.057(7) 0.051(7) 0.034(6) 0.006(5) 0.013(6) -0.009(6)
C12 0.063(7) 0.040(7) 0.059(7) 0.002(6) -0.002(6) 0.002(6)
C13 0.070(8) 0.038(7) 0.054(8) 0.011(6) 0.008(7) 0.002(6)
C14 0.048(7) 0.064(9) 0.094(10) 0.002(8) 0.012(7) 0.004(7)
C15 0.069(9) 0.044(9) 0.127(13) 0.000(9) 0.018(10) 0.003(8)
C16 0.056(10) 0.058(10) 0.161(16) -0.038(11) 0.001(10) -0.003(8)
C17 0.069(9) 0.081(11) 0.102(12) -0.033(10) -0.026(8) -0.005(9)
C18 0.069(9) 0.059(8) 0.087(10) 0.014(8) -0.014(8) -0.002(8)
C19 0.058(7) 0.065(8) 0.043(7) 0.002(7) 0.000(7) -0.025(7)
C20 0.042(7) 0.056(8) 0.052(8) 0.012(7) 0.008(6) -0.012(6)
C21 0.073(9) 0.071(10) 0.065(9) 0.006(8) 0.003(7) -0.012(8)
C22 0.045(7) 0.052(8) 0.068(9) -0.001(7) 0.004(6) -0.003(6)
C23 0.053(7) 0.084(10) 0.068(9) 0.004(8) -0.017(7) -0.017(8)
C24 0.085(10) 0.058(9) 0.083(11) 0.001(8) 0.028(9) 0.006(8)
C25 0.056(8) 0.069(10) 0.086(11) -0.004(9) -0.003(8) 0.007(7)

_geom_special_details            
;
 All esds (except the esd in the dihedral angle between two l.s. planes)
 are estimated using the full covariance matrix.  The cell esds are taken
 into account individually in the estimation of esds in distances, angles
 and torsion angles; correlations between esds in cell parameters are only
 used when they are defined by crystal symmetry.  An approximate (isotropic)
 treatment of cell esds is used for estimating esds involving l.s. planes.
;

loop_
_geom_bond_atom_site_label_1
_geom_bond_atom_site_label_2
_geom_bond_distance
_geom_bond_site_symmetry_2
_geom_bond_publ_flag
Cl1 C14 1.737(13) . ?
Cl2 C25 1.733(13) . ?
O1 C1 1.335(18) . ?
O1 H1 0.8200 . ?
O2 C7 1.257(15) . ?
O3 C19 1.208(12) . ?
N1 C9 1.285(12) . ?
N1 C10 1.482(13) . ?
N1 H1A 0.8600 . ?
C1 C2 1.39(2) . ?
C1 C6 1.42(2) . ?
C2 C3 1.299(19) . ?
C2 H2 0.9300 . ?
C3 C4 1.366(18) . ?
C3 H3 0.9300 . ?
C4 C5 1.380(19) . ?
C4 H4 0.9300 . ?
C5 C6 1.42(2) . ?
C5 H5 0.9300 . ?
C6 C7 1.448(19) . ?
C7 C8 1.445(17) . ?
C8 C9 1.365(15) . ?
C8 C12 1.459(15) . ?
C9 H9 0.9300 . ?
C10 C11 1.511(14) . ?
C10 C13 1.531(16) . ?
C10 H10 0.9800 . ?
C11 C12 1.321(14) . ?
C11 C19 1.449(15) . ?
C12 H12 0.9300 . ?
C13 C14 1.360(16) . ?
C13 C18 1.392(16) . ?
C14 C15 1.407(17) . ?
C15 C16 1.355(19) . ?
C15 H15 0.9300 . ?
C16 C17 1.35(2) . ?
C16 H16 0.9300 . ?
C17 C18 1.371(17) . ?
C17 H17 0.9300 . ?
C18 H18 0.9300 . ?
C19 C20 1.512(16) . ?
C20 C22 1.347(13) . ?
C20 C21 1.374(13) . ?
C21 C24 1.368(15) . ?
C21 H21 0.9300 . ?
C22 C23 1.397(14) . ?
C22 H22 0.9300 . ?
C23 C25 1.336(14) . ?
C23 H23 0.9300 . ?
C24 C25 1.369(15) . ?
C24 H24 0.9300 . ?

loop_
_geom_angle_atom_site_label_1
_geom_angle_atom_site_label_2
_geom_angle_atom_site_label_3
_geom_angle
_geom_angle_site_symmetry_1
_geom_angle_site_symmetry_3
_geom_angle_publ_flag
C1 O1 H1 109.5 . . ?
C9 N1 C10 126.6(9) . . ?
C9 N1 H1A 116.7 . . ?
C10 N1 H1A 116.7 . . ?
O1 C1 C2 121.7(15) . . ?
O1 C1 C6 119.1(15) . . ?
C2 C1 C6 119.0(17) . . ?
C3 C2 C1 120.2(17) . . ?
C3 C2 H2 119.9 . . ?
C1 C2 H2 119.9 . . ?
C2 C3 C4 124.2(16) . . ?
C2 C3 H3 117.9 . . ?
C4 C3 H3 117.9 . . ?
C3 C4 C5 118.8(16) . . ?
C3 C4 H4 120.6 . . ?
C5 C4 H4 120.6 . . ?
C4 C5 C6 119.3(16) . . ?
C4 C5 H5 120.3 . . ?
C6 C5 H5 120.3 . . ?
C5 C6 C1 118.2(16) . . ?
C5 C6 C7 122.8(15) . . ?
C1 C6 C7 119.0(16) . . ?
O2 C7 C8 119.2(12) . . ?
O2 C7 C6 118.4(13) . . ?
C8 C7 C6 122.4(14) . . ?
C9 C8 C7 126.9(12) . . ?
C9 C8 C12 113.6(11) . . ?
C7 C8 C12 118.6(11) . . ?
N1 C9 C8 124.2(12) . . ?
N1 C9 H9 117.9 . . ?
C8 C9 H9 117.9 . . ?
N1 C10 C11 108.2(9) . . ?
N1 C10 C13 110.5(9) . . ?
C11 C10 C13 114.1(10) . . ?
N1 C10 H10 107.9 . . ?
C11 C10 H10 107.9 . . ?
C13 C10 H10 107.9 . . ?
C12 C11 C19 126.1(10) . . ?
C12 C11 C10 121.1(10) . . ?
C19 C11 C10 112.8(9) . . ?
C11 C12 C8 124.7(11) . . ?
C11 C12 H12 117.6 . . ?
C8 C12 H12 117.6 . . ?
C14 C13 C18 118.1(12) . . ?
C14 C13 C10 119.8(11) . . ?
C18 C13 C10 122.1(11) . . ?
C13 C14 C15 120.8(13) . . ?
C13 C14 Cl1 122.1(10) . . ?
C15 C14 Cl1 117.1(11) . . ?
C16 C15 C14 119.1(13) . . ?
C16 C15 H15 120.5 . . ?
C14 C15 H15 120.5 . . ?
C17 C16 C15 121.1(14) . . ?
C17 C16 H16 119.4 . . ?
C15 C16 H16 119.4 . . ?
C16 C17 C18 119.9(14) . . ?
C16 C17 H17 120.1 . . ?
C18 C17 H17 120.1 . . ?
C17 C18 C13 121.0(13) . . ?
C17 C18 H18 119.5 . . ?
C13 C18 H18 119.5 . . ?
O3 C19 C11 122.8(11) . . ?
O3 C19 C20 117.8(11) . . ?
C11 C19 C20 119.3(10) . . ?
C22 C20 C21 119.2(11) . . ?
C22 C20 C19 122.3(11) . . ?
C21 C20 C19 118.4(10) . . ?
C24 C21 C20 119.3(12) . . ?
C24 C21 H21 120.4 . . ?
C20 C21 H21 120.4 . . ?
C20 C22 C23 121.1(11) . . ?
C20 C22 H22 119.4 . . ?
C23 C22 H22 119.4 . . ?
C25 C23 C22 119.2(12) . . ?
C25 C23 H23 120.4 . . ?
C22 C23 H23 120.4 . . ?
C21 C24 C25 121.1(12) . . ?
C21 C24 H24 119.5 . . ?
C25 C24 H24 119.5 . . ?
C23 C25 C24 119.9(12) . . ?
C23 C25 Cl2 120.7(12) . . ?
C24 C25 Cl2 119.4(11) . . ?

loop_
_geom_torsion_atom_site_label_1
_geom_torsion_atom_site_label_2
_geom_torsion_atom_site_label_3
_geom_torsion_atom_site_label_4
_geom_torsion
_geom_torsion_site_symmetry_1
_geom_torsion_site_symmetry_2
_geom_torsion_site_symmetry_3
_geom_torsion_site_symmetry_4
_geom_torsion_publ_flag
O1 C1 C2 C3 173.2(14) . . . . ?
C6 C1 C2 C3 -3(2) . . . . ?
C1 C2 C3 C4 -2(2) . . . . ?
C2 C3 C4 C5 5(2) . . . . ?
C3 C4 C5 C6 -4(2) . . . . ?
C4 C5 C6 C1 0(2) . . . . ?
C4 C5 C6 C7 178.4(12) . . . . ?
O1 C1 C6 C5 -172.4(14) . . . . ?
C2 C1 C6 C5 4(2) . . . . ?
O1 C1 C6 C7 9(2) . . . . ?
C2 C1 C6 C7 -175.2(13) . . . . ?
C5 C6 C7 O2 150.6(15) . . . . ?
C1 C6 C7 O2 -31(2) . . . . ?
C5 C6 C7 C8 -30(2) . . . . ?
C1 C6 C7 C8 148.8(14) . . . . ?
O2 C7 C8 C9 164.2(12) . . . . ?
C6 C7 C8 C9 -15(2) . . . . ?
O2 C7 C8 C12 -3.9(18) . . . . ?
C6 C7 C8 C12 176.7(11) . . . . ?
C10 N1 C9 C8 -2.4(17) . . . . ?
C7 C8 C9 N1 -175.3(11) . . . . ?
C12 C8 C9 N1 -6.7(16) . . . . ?
C9 N1 C10 C11 12.1(14) . . . . ?
C9 N1 C10 C13 -113.6(12) . . . . ?
N1 C10 C11 C12 -13.3(14) . . . . ?
C13 C10 C11 C12 110.1(12) . . . . ?
N1 C10 C11 C19 163.2(9) . . . . ?
C13 C10 C11 C19 -73.3(12) . . . . ?
C19 C11 C12 C8 -169.8(10) . . . . ?
C10 C11 C12 C8 6.2(17) . . . . ?
C9 C8 C12 C11 4.6(16) . . . . ?
C7 C8 C12 C11 174.2(11) . . . . ?
N1 C10 C13 C14 -78.4(13) . . . . ?
C11 C10 C13 C14 159.4(10) . . . . ?
N1 C10 C13 C18 104.2(12) . . . . ?
C11 C10 C13 C18 -18.1(15) . . . . ?
C18 C13 C14 C15 1.4(18) . . . . ?
C10 C13 C14 C15 -176.2(11) . . . . ?
C18 C13 C14 Cl1 -179.3(10) . . . . ?
C10 C13 C14 Cl1 3.1(16) . . . . ?
C13 C14 C15 C16 -2(2) . . . . ?
Cl1 C14 C15 C16 179.1(10) . . . . ?
C14 C15 C16 C17 2(2) . . . . ?
C15 C16 C17 C18 -2(2) . . . . ?
C16 C17 C18 C13 2(2) . . . . ?
C14 C13 C18 C17 -1.4(18) . . . . ?
C10 C13 C18 C17 176.1(12) . . . . ?
C12 C11 C19 O3 159.0(11) . . . . ?
C10 C11 C19 O3 -17.4(15) . . . . ?
C12 C11 C19 C20 -16.5(17) . . . . ?
C10 C11 C19 C20 167.2(9) . . . . ?
O3 C19 C20 C22 136.8(11) . . . . ?
C11 C19 C20 C22 -47.5(15) . . . . ?
O3 C19 C20 C21 -40.4(14) . . . . ?
C11 C19 C20 C21 135.2(11) . . . . ?
C22 C20 C21 C24 -1.7(17) . . . . ?
C19 C20 C21 C24 175.6(11) . . . . ?
C21 C20 C22 C23 4.1(16) . . . . ?
C19 C20 C22 C23 -173.1(10) . . . . ?
C20 C22 C23 C25 -4.7(17) . . . . ?
C20 C21 C24 C25 -0.1(19) . . . . ?
C22 C23 C25 C24 2.8(19) . . . . ?
C22 C23 C25 Cl2 -176.8(8) . . . . ?
C21 C24 C25 C23 -1(2) . . . . ?
C21 C24 C25 Cl2 179.1(10) . . . . ?

_refine_diff_density_max         0.311
_refine_diff_density_min         -0.288
_refine_diff_density_rms         0.056

_shelx_res_file                  
;
TITL KHC1885H in P2(1)2(1)2(1)
    shelx.res
    created by SHELXL-2018/3 at 21:43:05 on 20-Jun-2024
CELL  0.71073   9.9169  13.4671  16.3399   90.000   90.000   90.000
ZERR     4.00   0.0020   0.0027   0.0033    0.000    0.000    0.000
LATT  -1
SYMM  1/2 - X, - Y, 1/2 + Z
SYMM  - X, 1/2 + Y, 1/2 - Z
SYMM  1/2 + X, 1/2 - Y, - Z
SFAC  C    H    N    O    CL
UNIT  100 68 4 12 8
MERG   2
OMIT     0.00  50.00
DFIX 0.78 N1 H1A
DFIX 1.37 C20 C21
DFIX 1.25 C21 C24
DFIX 1.37 C24 C25
DFIX 1.37 C25 C23
DFIX 1.37 C23 C22
DFIX 1.37 C22 C20
EADP C8 C9
EADP C6 C1 O1 C2 C3 C4 C5
FMAP   2
PLAN   50
ACTA
BOND   $H
CONF
L.S.   4
TEMP    25.00
WGHT    0.074700
FVAR       0.15580
MOLE  1
CL1   5    0.827659    0.921909   -0.048937    11.00000    0.07286    0.08434 =
         0.12361    0.04634    0.00683    0.00580
CL2   5    1.188978    0.191879    0.144072    11.00000    0.09987    0.08509 =
         0.19344    0.01656   -0.02396    0.03437
O1    4    0.354553    0.458959    0.287574    11.00000    0.07179    0.12443 =
         0.08915    0.02105    0.01245   -0.00389
AFIX 147
H1    2    0.427498    0.446154    0.266429    11.00000   -1.50000
AFIX   0
O2    4    0.595742    0.487319    0.245338    11.00000    0.08631    0.07360 =
         0.14157    0.03037    0.04373    0.01294
O3    4    0.977442    0.601126   -0.036114    11.00000    0.07080    0.07610 =
         0.06085    0.00794    0.01247   -0.00493
N1    3    0.681074    0.762580    0.080736    11.00000    0.04583    0.04829 =
         0.07187    0.03119   -0.00390   -0.00542
AFIX  43
H1A   2    0.648797    0.816578    0.060592    11.00000   -1.20000
AFIX   0
C1    1    0.342600    0.557107    0.296663    11.00000    0.07179    0.12443 =
         0.08915    0.02105    0.01245   -0.00389
C2    1    0.229392    0.599412    0.332108    11.00000    0.07179    0.12443 =
         0.08915    0.02105    0.01245   -0.00389
AFIX  43
H2    2    0.155430    0.559934    0.344983    11.00000   -1.20000
AFIX   0
C3    1    0.226266    0.694067    0.347409    11.00000    0.07179    0.12443 =
         0.08915    0.02105    0.01245   -0.00389
AFIX  43
H3    2    0.147806    0.720245    0.369913    11.00000   -1.20000
AFIX   0
C4    1    0.330828    0.757589    0.332561    11.00000    0.07179    0.12443 =
         0.08915    0.02105    0.01245   -0.00389
AFIX  43
H4    2    0.325736    0.823764    0.348537    11.00000   -1.20000
AFIX   0
C5    1    0.444179    0.721785    0.293417    11.00000    0.07179    0.12443 =
         0.08915    0.02105    0.01245   -0.00389
AFIX  43
H5    2    0.514485    0.764423    0.279861    11.00000   -1.20000
AFIX   0
C6    1    0.452302    0.619393    0.274106    11.00000    0.07179    0.12443 =
         0.08915    0.02105    0.01245   -0.00389
C7    1    0.566026    0.576393    0.231251    11.00000    0.05609    0.08367 =
         0.07411    0.00794    0.00542   -0.00168
C8    1    0.644964    0.631901    0.172702    11.00000    0.05109    0.04968 =
         0.06100    0.00101   -0.00739    0.00306
C9    1    0.610676    0.719660    0.136505    11.00000    0.05109    0.04968 =
         0.06100    0.00101   -0.00739    0.00306
AFIX  43
H9    2    0.531335    0.750359    0.153254    11.00000   -1.20000
AFIX   0
C10   1    0.812279    0.728415    0.047625    11.00000    0.04758    0.04854 =
         0.05826   -0.00321    0.01382   -0.00406
AFIX  13
H10   2    0.805324    0.727096   -0.012192    11.00000   -1.20000
AFIX   0
C11   1    0.836127    0.623374    0.076722    11.00000    0.05661    0.05124 =
         0.03442    0.00639    0.01253   -0.00909
C12   1    0.762163    0.584279    0.135720    11.00000    0.06332    0.03997 =
         0.05908    0.00238   -0.00185    0.00200
AFIX  43
H12   2    0.786578    0.521877    0.155079    11.00000   -1.20000
AFIX   0
C13   1    0.924576    0.801289    0.070652    11.00000    0.07000    0.03788 =
         0.05419    0.01128    0.00767    0.00223
C14   1    0.938583    0.887658    0.028316    11.00000    0.04760    0.06396 =
         0.09439    0.00190    0.01218    0.00414
C15   1    1.045844    0.952953    0.045201    11.00000    0.06856    0.04417 =
         0.12665    0.00014    0.01833    0.00315
AFIX  43
H15   2    1.056245    1.011142    0.015209    11.00000   -1.20000
AFIX   0
C16   1    1.133748    0.929851    0.105768    11.00000    0.05647    0.05773 =
         0.16124   -0.03788    0.00121   -0.00334
AFIX  43
H16   2    1.203373    0.973594    0.118179    11.00000   -1.20000
AFIX   0
C17   1    1.121967    0.844288    0.148470    11.00000    0.06871    0.08143 =
         0.10201   -0.03252   -0.02587   -0.00515
AFIX  43
H17   2    1.184616    0.828677    0.188821    11.00000   -1.20000
AFIX   0
C18   1    1.017546    0.780592    0.132195    11.00000    0.06942    0.05911 =
         0.08691    0.01421   -0.01423   -0.00226
AFIX  43
H18   2    1.008657    0.722674    0.162718    11.00000   -1.20000
AFIX   0
C19   1    0.939549    0.572637    0.030094    11.00000    0.05781    0.06458 =
         0.04287    0.00193    0.00015   -0.02460
C20   1    0.996345    0.475844    0.061937    11.00000    0.04228    0.05583 =
         0.05199    0.01187    0.00819   -0.01238
C21   1    1.012441    0.398576    0.007922    11.00000    0.07345    0.07070 =
         0.06467    0.00621    0.00289   -0.01168
AFIX  43
H21   2    0.983103    0.404577   -0.045911    11.00000   -1.20000
AFIX   0
C22   1    1.036414    0.464393    0.140127    11.00000    0.04467    0.05244 =
         0.06757   -0.00096    0.00447   -0.00336
AFIX  43
H22   2    1.020349    0.514935    0.177666    11.00000   -1.20000
AFIX   0
C23   1    1.101709    0.377885    0.165829    11.00000    0.05271    0.08366 =
         0.06755    0.00388   -0.01661   -0.01735
AFIX  43
H23   2    1.134803    0.372729    0.218913    11.00000   -1.20000
AFIX   0
C24   1    1.072112    0.312685    0.034195    11.00000    0.08474    0.05836 =
         0.08318    0.00056    0.02771    0.00621
AFIX  43
H24   2    1.083035    0.260228   -0.002224    11.00000   -1.20000
AFIX   0
C25   1    1.116012    0.302692    0.113230    11.00000    0.05570    0.06908 =
         0.08615   -0.00409   -0.00328    0.00722
HKLF    4


REM  KHC1885H in P2(1)2(1)2(1)
REM wR2 = 0.2141, GooF = S = 0.931, Restrained GooF = 0.937 for all data
REM R1 = 0.0949 for 1535 Fo > 4sig(Fo) and 0.2185 for all 3845 data
REM 239 parameters refined using 7 restraints

END

WGHT      0.0747      0.0000

REM Highest difference peak  0.311,  deepest hole -0.288,  1-sigma level  0.056
Q1    1   0.7673  0.7553  0.2040  11.00000  0.05    0.20
Q2    1   1.0314  0.3199  0.1945  11.00000  0.05    0.20
Q3    1   0.2849  0.5008  0.2614  11.00000  0.05    0.19
Q4    1   1.2764  0.1228  0.2183  11.00000  0.05    0.18
Q5    1   1.1556  0.3173  0.0014  11.00000  0.05    0.18
Q6    1   0.8200  0.8851 -0.1363  11.00000  0.05    0.18
Q7    1   1.1457  0.1696  0.2465  11.00000  0.05    0.17
Q8    1   0.5228  0.5715  0.3484  11.00000  0.05    0.17
Q9    1   0.4415  0.8759  0.3633  11.00000  0.05    0.17
Q10   1   0.4084  0.4092  0.2972  11.00000  0.05    0.17
Q11   1   1.0294  0.4144  0.2180  11.00000  0.05    0.17
Q12   1   0.5475  0.7720  0.2399  11.00000  0.05    0.17
Q13   1   1.1067  0.9986 -0.0045  11.00000  0.05    0.17
Q14   1   0.4925  0.4222  0.1376  11.00000  0.05    0.16
Q15   1   1.1138  0.3758  0.2420  11.00000  0.05    0.16
Q16   1   1.1339  0.3707 -0.0638  11.00000  0.05    0.16
Q17   1   0.2589  0.7450  0.3257  11.00000  0.05    0.16
Q18   1   1.0075  0.3833 -0.0661  11.00000  0.05    0.16
Q19   1   1.1167  0.2992  0.0326  11.00000  0.05    0.16
Q20   1   0.5864  0.5433  0.3038  11.00000  0.05    0.16
Q21   1   0.9391  0.5748 -0.0938  11.00000  0.05    0.16
Q22   1   1.0396  0.4020  0.2335  11.00000  0.05    0.15
Q23   1   0.3844  0.7927  0.3394  11.00000  0.05    0.15
Q24   1   0.2599  0.6749  0.4270  11.00000  0.05    0.15
Q25   1   0.9603  0.4480 -0.0301  11.00000  0.05    0.15
Q26   1   0.7523  0.8375  0.1176  11.00000  0.05    0.15
Q27   1   1.1795  0.1575  0.1618  11.00000  0.05    0.15
Q28   1   0.2467  0.6544  0.2184  11.00000  0.05    0.15
Q29   1   0.4005  0.7883  0.3560  11.00000  0.05    0.15
Q30   1   1.2690  0.2929  0.2668  11.00000  0.05    0.15
Q31   1   0.9514  0.4177 -0.1003  11.00000  0.05    0.15
Q32   1   0.7768  0.7938 -0.1197  11.00000  0.05    0.15
Q33   1   0.9806  0.5180  0.2095  11.00000  0.05    0.15
Q34   1   0.9336  0.4569  0.0741  11.00000  0.05    0.14
Q35   1   0.3549  0.5247  0.1902  11.00000  0.05    0.14
Q36   1   0.9257  0.8613  0.1852  11.00000  0.05    0.14
Q37   1   1.0975  0.3675  0.0821  11.00000  0.05    0.14
Q38   1   0.9801  0.1838 -0.0889  11.00000  0.05    0.14
Q39   1   1.0075  1.0351 -0.0268  11.00000  0.05    0.14
Q40   1   0.3119  0.4016  0.2229  11.00000  0.05    0.13
Q41   1   0.5964  0.4670  0.1550  11.00000  0.05    0.13
Q42   1   0.2254  0.5448  0.4526  11.00000  0.05    0.13
Q43   1   0.1903  0.6563  0.2953  11.00000  0.05    0.13
Q44   1   0.3147  0.4923  0.3421  11.00000  0.05    0.13
Q45   1   0.2325  0.7772  0.3770  11.00000  0.05    0.13
Q46   1   0.9182  0.6341 -0.0641  11.00000  0.05    0.13
Q47   1   1.2703  0.7225  0.2254  11.00000  0.05    0.13
Q48   1   1.1088  0.8407  0.2763  11.00000  0.05    0.13
Q49   1   0.4342  0.4184  0.2030  11.00000  0.05    0.13
Q50   1   0.4032  0.5813  0.3606  11.00000  0.05    0.13
;
_shelx_res_checksum              75688

_shelx_hkl_file                  
;
 -11  -4  11   69.73    1.63
 -11  -3  11    0.99    2.01
 -11  -2  11   -2.21    2.08
 -11  -1  11    2.62    2.04
 -11   0  11    1.33    1.99
 -11   3  12    0.62    1.90
 -10  -8  11   -1.43    2.21
 -10  -7  10   -2.50    1.82
 -10  -5   9   -0.75    1.33
 -10  -4   9   -1.29    1.60
 -10   1   9    1.96    1.55
 -10   2   9    0.77    1.23
 -10   5  11   -0.37    1.93
 -10   6  12   -0.01    1.97
  -9  -7   8    1.72    1.48
  -9  -4   7    0.68    1.49
  -9   1   7   -0.34    1.50
  -9   4   8   -1.39    1.46
  -8  -8   7    4.97    1.56
  -8  -6   6    4.07    1.40
  -8   3   6    3.03    1.39
  -8   5   7   -0.58    1.51
  -7 -13  10    0.36    2.14
  -7 -12   9    1.16    1.72
  -7 -11   8    0.68    1.61
  -7 -10   7   -0.83    1.65
  -7  -7   5    4.56    0.99
  -7  -3   4    2.92    1.24
  -7  -2   4   16.06    1.29
  -7  -1   4    3.06    1.30
  -7   0   4    0.65    1.24
  -7   7   7   -0.18    1.45
  -7   8   8    2.45    1.79
  -7   9   9   -0.28    1.90
  -6 -14  10   -3.35    2.16
  -6  -9   5    1.29    1.28
  -6  -7   4    7.70    1.21
  -6  -4   3    4.95    0.85
  -6  -3   3    1.69    1.17
  -6   0   3    0.57    1.25
  -6   4   4    2.16    1.31
  -5 -15  10   -2.02    2.34
  -5  -9   4    9.13    1.01
  -5  -2   2    5.27    0.94
  -5  -1   2   10.69    0.94
  -4 -15   9    0.35    2.02
  -4 -10   4   -0.26    1.40
  -4  -6   2    5.55    0.88
  -3 -15   8   -1.52    1.89
  -3 -14   7    2.03    1.89
  -3 -11   4   15.95    1.43
  -3  -4   1   60.43    1.60
  -3   1   1  178.05    2.39
  -3  12   8    0.71    2.93
  -2 -16   9    1.21    2.20
  -1 -15   7    1.10    1.75
  -1 -14   6    1.86    1.76
  -1 -12   4    0.99    1.44
  -1  -9   2   -0.39    1.29
  -1  12   7    0.45    1.87
  -1  14  10    0.03    2.35
  -1  15  12    0.41    2.75
   0  -3   0    0.35    1.51
   0   8   3    0.37    1.48
   1 -11   3    7.57    1.77
   1   8   3    4.71    1.34
   1  13   8    3.64    1.74
   2  -3   0   14.53    2.08
   2   4   1   50.56    1.25
   2   8   3   11.28    1.23
   3 -14   6   -0.02    2.36
   3 -13   5   -0.27    2.35
   3   6   2    3.69    1.19
   3   9   4    6.57    1.35
   3  10   5    2.08    1.33
   3  11   6    7.18    1.48
   3  14  10    0.50    2.05
   4   7   3   12.18    1.31
   4  13   9    0.05    1.83
   5  -3   1    9.83    1.28
   5   0   1   25.92    1.40
   5   4   2   21.27    1.01
   5   6   3    6.31    0.87
   5   9   5    6.66    1.44
   5  10   6    0.36    1.43
   5  11   7    0.29    1.57
   5  13  10    1.13    1.74
   6 -10   4   -0.31    2.24
   6   2   2    8.78    0.91
   6   5   3    7.40    1.24
   6   8   5    3.46    0.96
   6  11   8    3.41    1.54
   6  12   9    4.81    1.67
   6  13  11   -0.64    1.91
   7   3   3    5.22    1.23
   7   7   5    5.85    1.34
   7  11   9    0.00    1.86
   8  -2   3    2.53    1.29
   8  -1   3   14.82    1.40
   8   3   4    3.84    0.94
   8   7   6    7.12    1.50
   8   8   7    0.64    1.13
   8   9   8    1.40    1.26
   8  10   9    0.52    1.85
   9 -11   8   -0.08    2.38
   9  -6   5    2.37    1.57
   9   3   5   -0.67    1.43
   9   5   6    2.21    1.47
   9   8   8    0.56    1.61
  10  -9   8    1.03    2.10
  10  -5   6    0.86    1.71
  10   2   6    1.45    1.61
  10   4   7    2.36    1.17
  10   6   8    1.55    1.71
  10   7   9    3.73    1.90
  10   8  10    2.67    2.12
  11  -6   8    1.30    2.02
  11  -3   7   -1.05    1.77
  11  -2   7    1.14    1.77
  11  -1   7    0.51    1.87
  11   0   7   -0.12    1.76
  11   3   8    0.02    1.98
  11   5   9    0.55    1.82
  11   6  10    4.23    2.15
  12  -3   9    1.59    2.20
  12  -2   9    3.58    2.17
  12  -1   9   -1.94    2.08
  12   0   9   -0.15    2.10
 -11  -4  12   -1.34    2.16
 -11   1  12    1.19    2.18
 -11   2  12    2.68    1.57
 -10  -7  11    1.14    1.86
 -10  -6  10    2.18    1.76
 -10  -3   9    3.92    1.60
 -10  -2   9    0.80    1.72
 -10  -1   9    0.64    1.73
 -10   0   9    1.01    1.52
 -10   3  10    1.92    1.84
  -9 -10  11    1.96    2.23
  -9  -9  10    0.38    2.00
  -9  -8   9    2.98    1.25
  -9  -6   8   -2.53    1.45
  -9  -3   7    0.44    1.10
  -9  -2   7    2.41    1.50
  -9  -1   7    1.88    1.43
  -9   0   7   -0.07    1.02
  -9   3   8    0.87    1.58
  -9   5   9    0.64    1.68
  -9   6  10   -3.08    1.86
  -9   8  12   -0.65    2.41
  -8 -11  10    3.90    2.00
  -8 -10   9   -0.65    1.91
  -8  -9   8    1.68    1.54
  -8  -7   7    2.14    1.36
  -8  -5   6    4.50    1.35
  -8   2   6   -0.16    1.36
  -8   6   8    5.76    1.59
  -8   9  11    1.61    2.25
  -7  -8   6    3.13    1.44
  -7  -6   5    1.46    1.33
  -7   3   5   13.75    1.37
  -7  11  12    0.48    2.86
  -6 -13   9    1.76    1.94
  -6 -12   8    0.50    1.59
  -6 -11   7    2.48    1.62
  -6 -10   6    3.27    1.40
  -6  -6   4    6.10    1.23
  -6  -2   3   11.56    0.89
  -6  -1   3    2.16    0.84
  -6   7   6    4.63    1.67
  -5 -14   9    2.50    1.96
  -5 -10   5    4.73    1.36
  -5  -6   3    5.42    1.22
  -4 -14   8    1.21    1.79
  -4 -11   5   -1.89    1.43
  -4  -8   3    7.77    1.21
  -4  -5   2    0.43    1.16
  -3 -16  10    1.37    2.17
  -3 -13   6   -0.04    1.59
  -3 -12   5    5.02    1.38
  -3  -9   3    0.67    1.25
  -3  -7   2    2.79    1.24
  -3  -3   1    6.52    1.36
  -2 -10   3    0.77    1.21
  -2  -8   2    2.81    1.21
  -1 -13   5    0.03    1.49
   0 -15   7    1.91    1.85
   0 -12   4    1.39    1.72
   0  -7   1   95.27    1.92
   0  13   8    1.26    1.63
   1 -15   7    0.14    2.06
   2 -15   7    0.45    2.28
   2 -12   4    3.81    2.06
   2  -7   1   17.68    2.40
   2   0   0   44.83    1.59
   2  13   8    3.21    1.63
   3   4   1   51.65    1.59
   3  12   7    1.45    1.41
   4   3   1   13.02    1.32
   4  10   5    0.71    1.30
   4  11   6    2.08    1.36
   5  -4   1   39.31    1.50
   5   1   1   14.91    1.27
   5   8   4    4.66    1.26
   5  12   8    3.14    1.67
   5  14  11    0.03    1.90
   6  -6   2    9.55    1.57
   6   3   2    7.03    1.27
   6   7   4    8.10    0.96
   7  -2   2    1.90    1.27
   7  -1   2    2.24    1.24
   7   4   3    8.06    1.35
   7   6   4    3.06    1.30
   7  12  10    1.54    1.83
   8  -7   4    3.21    1.69
   8  -3   3    3.65    1.32
   8   0   3   13.10    1.35
   8   1   3   14.72    1.30
   8   4   4    1.64    1.33
   8   6   5   -0.55    1.38
   8  11  10   -0.61    1.50
   9 -10   7    0.14    2.18
   9  -3   4   -0.02    1.47
   9  -2   4    3.50    1.29
   9  -1   4    1.25    1.30
   9   0   4    5.89    1.46
   9   4   5    1.71    1.40
   9   7   7    0.91    1.47
   9   9   9   -4.32    1.47
   9  10  10    3.98    2.05
  10  -8   7    1.22    1.92
  10  -6   6    0.03    1.77
  10   3   6    1.23    1.60
  10   5   7   -0.01    1.60
  11  -7   8    1.10    2.22
  11  -4   7    2.05    1.87
  11   1   7    4.25    1.76
  11   4   8    0.35    1.89
  12  -4   9   -0.40    2.05
  12   1   9   -3.24    1.91
  12   2   9    0.45    1.86
 -11  -3  12    1.72    1.56
 -11  -2  12    1.93    1.93
 -11  -1  12   -1.88    1.92
 -11   0  12    1.14    1.90
 -10  -6  11    2.34    1.82
 -10  -5  10    2.07    1.35
 -10  -4  10   -1.58    1.84
 -10   2  10   -0.74    1.74
 -10   4  11   -2.23    1.88
 -10   5  12    2.27    1.84
 -10   6  13    0.83    2.32
  -9  -8  10   -0.63    1.66
  -9  -7   9    0.93    1.50
  -9  -5   8   -0.56    1.36
  -9   2   8    3.41    1.55
  -9   7  11   -0.81    1.90
  -8  -8   8   -1.15    1.41
  -8  -4   6    1.38    0.97
  -8  -3   6    1.74    1.29
  -8   1   6    2.99    1.40
  -8   4   7    2.02    1.44
  -8   7   9    0.48    1.63
  -8   8  10    1.27    1.80
  -7 -13  11    1.36    1.96
  -7 -12  10    0.90    1.73
  -7  -9   7    0.41    1.54
  -7  -5   5    3.72    1.33
  -7   5   6    2.59    1.37
  -6  -8   5    5.53    0.97
  -6   3   4    2.00    1.29
  -5 -13   8   -0.74    1.31
  -5 -12   7    0.29    1.45
  -5 -11   6    0.11    1.04
  -5  -8   4    2.01    0.98
  -5   3   3   39.46    1.45
  -5   7   5    0.26    1.58
  -4 -13   7    1.84    1.56
  -4 -12   6    4.79    1.39
  -4   2   2   45.61    1.49
  -4   5   3    2.05    1.41
  -3  -2   1  112.55    1.91
  -3  -1   1  187.58    2.22
  -3   0   1    2.65    0.92
  -3  14  11    0.05    3.41
  -2 -15   8   -0.12    1.90
  -2 -11   4    1.56    1.38
  -2  -5   1   11.59    1.39
  -1 -16   9    2.24    2.10
  -1  13   8    0.33    2.03
   0 -14   6    0.74    1.62
   0 -13   5    0.85    1.51
   0  -9   2    3.25    1.34
   0  15  11    2.11    2.37
   1 -14   6    2.27    1.92
   1 -12   4    2.55    1.60
   1  -7   1    5.54    1.52
   1   1   0    7.79    1.82
   1  15  11    0.58    2.08
   2 -14   6   -0.23    1.90
   2  15  11    1.06    2.08
   3  -1   0    6.88    1.32
   3   8   3    0.94    0.89
   3  13   8    5.11    1.70
   4  -6   1    4.35    1.72
   4   6   2    6.44    1.22
   4   9   4    5.17    1.42
   4  12   7    1.48    1.58
   4  14  10    0.25    1.95
   5   2   1   17.90    1.38
   5   5   2    1.94    1.20
   5   7   3   -0.70    1.26
   5  13   9    1.75    1.83
   6   6   3    2.10    1.25
   6   9   5    2.72    1.37
   6  10   6    3.60    1.44
   6  11   7    2.05    1.60
   6  13  10    2.96    1.82
   7  -9   4    1.78    1.76
   7  -7   3    3.16    1.63
   7  -3   2    1.52    1.29
   7   0   2    4.20    0.90
   7   1   2    2.48    1.25
   7   8   5    3.76    1.41
   7   9   6    0.63    1.42
   7  10   7    0.05    1.55
   7  11   8    1.11    1.82
   8  -9   5    1.81    1.61
   8  -4   3    0.24    1.31
   8   2   3    1.08    1.33
   8   8   6   -1.25    1.54
   8   9   7    0.93    1.69
   8  10   8   -0.56    1.83
   8  11   9    2.70    1.79
   9  -9   6    1.40    2.13
   9  -7   5    1.56    1.62
   9  -4   4    0.32    1.55
   9   1   4    0.38    1.00
   9   2   4    2.80    1.38
   9   6   6    4.96    1.09
  10  -3   5    0.25    1.62
  10  -2   5    1.43    1.14
  10  -1   5    2.00    1.10
  10   0   5    2.32    1.43
  10   1   5    2.32    1.57
  10   4   6    0.99    1.57
  10   6   7   -1.16    1.53
  10   7   8    0.88    1.66
  10   8   9    0.66    1.50
  10   9  10    1.92    2.00
  11  -5   7    0.91    1.89
  11   2   7    1.38    1.34
  11   3   7   -2.28    1.69
  11   5   8   -1.47    1.78
  11   6   9    1.20    1.91
  12  -2   8    2.03    2.13
  12  -1   8   -0.72    2.05
  12   0   8    6.32    1.87
  12   3   9    4.12    2.17
 -11  -1  13   -4.72    2.01
 -11   0  13    1.00    2.20
 -11   1  13    0.09    2.03
 -10  -7  12    3.06    1.99
 -10  -5  11    1.44    1.77
 -10  -3  10    5.35    1.70
 -10  -2  10   -0.04    1.77
 -10  -1  10    2.09    1.74
 -10   0  10    1.58    1.82
 -10   1  10    1.23    1.25
 -10   3  11    0.32    1.90
  -9  -9  11    1.01    1.49
  -9  -6   9    1.89    1.62
  -9  -4   8   -0.98    1.07
  -9  -3   8    1.11    1.55
  -9  -2   8    3.78    1.42
  -9   0   8    1.20    1.39
  -9   1   8    0.82    1.47
  -9   4   9    0.87    1.52
  -8 -11  11    1.85    1.92
  -8 -10  10    2.74    1.96
  -8  -9   9    1.01    1.65
  -8  -6   7    2.04    1.04
  -8  -2   6   -0.91    0.94
  -8  -1   6   -0.28    1.23
  -8   0   6    1.86    0.99
  -8  10  13    1.32    2.56
  -7 -11   9   -0.38    1.35
  -7 -10   8   -0.02    1.15
  -7  -7   6   -0.53    0.95
  -7  -4   5    1.16    1.29
  -7   2   5    4.45    1.32
  -6 -13  10    0.36    2.06
  -6  -9   6   -0.14    1.30
  -6  -7   5    6.66    1.23
  -6  -5   4    0.87    0.92
  -6   5   5    1.19    1.50
  -6   8   7    2.77    1.79
  -6  10   9    1.03    2.28
  -6  12  12   -0.25    3.07
  -5 -14  10    4.08    2.08
  -5  -9   5   10.89    1.38
  -5  -5   3    4.08    0.87
  -4 -15  10    2.57    1.93
  -4  -9   4    5.77    1.31
  -4  -7   3   12.20    1.25
  -4  -4   2    8.61    1.29
  -3 -15   9   -0.76    1.75
  -3 -10   4    3.25    1.39
  -3  -6   2    2.85    1.16
  -3   4   2   33.85    1.80
  -2 -16  10    1.37    1.98
  -2 -14   7   -0.08    1.68
  -2 -13   6    0.66    1.57
  -2 -12   5    2.13    1.45
  -2  10   5    0.22    2.14
  -2  11   6    2.75    2.13
  -2  14  10    1.71    2.69
  -2  15  12    0.25    3.06
  -1 -10   3    0.66    1.26
  -1  -6   1   33.02    1.41
  -1   8   3    5.92    1.72
   0 -16   9    0.44    2.19
   0  -2   0    5.46    1.73
   0  14   9    0.18    2.09
   1 -13   5    0.57    1.52
   1  -9   2    0.49    1.54
   1   5   1   10.17    1.27
   1   7   2    4.80    1.23
   1  11   5   -0.08    1.65
   1  14   9    0.81    1.80
   2 -13   5    1.61    1.81
   2  -9   2   14.46    1.86
   2   1   0  311.26    3.01
   2   5   1   13.73    1.41
   2   7   2    3.73    1.20
   2  11   5    9.98    1.55
   2  14   9    1.76    1.76
   3 -16   9    0.59    2.75
   3  -2   0    5.29    1.31
   3   0   0    0.90    1.27
   3  14   9    2.23    1.67
   3  15  11    2.24    2.16
   4   4   1   -0.23    1.31
   4   8   3   10.54    1.26
   4  13   8    0.67    1.80
   5  10   5    3.09    1.42
   5  11   6    2.70    1.47
   5  14  10    1.38    1.85
   6  -2   1    2.20    1.15
   6  -1   1   11.13    1.28
   6   4   2    7.33    0.89
   6   8   4   -0.30    1.33
   6  12   8    0.40    1.66
   7  -4   2    5.76    1.31
   7   2   2    3.89    1.23
   7   5   3    4.58    1.34
   7   7   4   -0.41    1.35
   7  12   9   -0.51    1.80
   8  -5   3    2.02    1.40
   8   3   3    3.91    1.30
   8   5   4    1.51    0.92
   8   7   5    1.91    1.37
   8  12  10    0.43    2.19
   9  -5   4    0.40    1.53
   9   3   4    1.49    1.39
   9   5   5    2.11    1.03
   9   7   6    1.29    1.50
   9   8   7    1.28    1.27
   9   9   8   -1.80    1.45
   9  10   9    1.33    1.85
  10 -10   8    0.46    2.52
  10  -7   6   -0.01    1.76
  10  -4   5    0.90    1.49
  10   2   5   -0.70    1.47
  10   5   6    0.14    1.48
  11  -8   8   -2.28    2.37
  11  -6   7    0.41    1.96
  11  -3   6    1.46    1.74
  11  -2   6   -0.04    1.75
  11  -1   6    2.46    1.81
  11   0   6    2.18    1.70
  11   1   6   -1.23    1.57
  11   4   7   -1.13    1.71
  11   7   9    8.48    2.23
  12  -4   8    1.21    2.13
  12  -3   8    0.33    1.51
  12   1   8   -0.60    1.88
  12   2   8    4.17    2.00
  12   4   9    6.31    2.21
 -10  -6  12    2.14    2.11
 -10  -4  11    0.74    1.94
 -10   2  11    1.44    1.76
 -10   4  12   -0.45    1.95
 -10   5  13    2.22    1.93
  -9  -9  12   -0.19    2.21
  -9  -8  11    0.18    1.95
  -9  -7  10    0.69    1.59
  -9  -5   9    3.76    1.56
  -9  -1   8    0.93    1.10
  -9   3   9   -0.46    1.60
  -9   5  10   -0.16    1.82
  -9   6  11    0.85    2.00
  -9   7  12    0.11    2.20
  -9   8  13    1.14    2.22
  -8 -11  12    1.74    2.01
  -8  -7   8    2.02    1.38
  -8  -5   7    0.97    1.02
  -8   3   7    1.52    1.34
  -8   5   8    0.52    1.57
  -7 -12  11    1.19    2.04
  -7  -9   8    2.66    1.43
  -7  -8   7    1.67    1.37
  -7  -6   6   -0.40    1.31
  -7  -3   5   14.91    0.97
  -7  -2   5    3.78    1.27
  -7  -1   5    2.76    1.21
  -7   0   5   -0.67    1.25
  -7   1   5    1.53    1.21
  -7   4   6    4.30    1.37
  -7   6   7    2.22    1.49
  -7  10  11    0.05    2.57
  -6 -12   9   -0.07    1.33
  -6 -11   8    2.24    1.53
  -6 -10   7   -2.10    1.11
  -6  -4   4    1.97    0.84
  -6   2   4    4.53    1.22
  -6   9   8   -0.06    1.88
  -5 -13   9    1.00    1.90
  -5 -12   8    3.48    1.53
  -5 -10   6    2.69    1.45
  -5  -7   4    6.89    0.91
  -5  -4   3   11.25    1.28
  -5   2   3    5.51    1.27
  -5   5   4    9.43    1.37
  -5  11   9    0.71    2.92
  -4 -14   9    0.26    1.68
  -4 -13   8   -0.58    1.57
  -4 -10   5    1.22    1.42
  -4  -3   2   69.43    1.59
  -4   1   2    1.48    1.33
  -3 -14   8   -0.30    1.66
  -3 -13   7    1.95    1.65
  -3 -12   6    2.15    1.41
  -3 -11   5    1.60    1.39
  -3  -8   3    0.33    1.28
  -2  -9   3    7.35    1.32
  -2  -4   1   49.05    1.51
  -1 -15   8    0.73    1.85
  -1  -8   2   44.00    1.48
  -1  15  11    1.59    2.65
   1 -16   9    3.03    2.17
   1  10   4    2.93    1.31
   1  12   6    1.53    1.47
   2 -16   9    0.17    2.41
   2  10   4   10.74    1.32
   2  12   6    0.98    1.50
   3  -3   0   85.88    2.34
   3   1   0    5.18    1.32
   3   5   1   23.01    1.42
   3   7   2    3.83    1.23
   3  10   4    1.16    1.27
   3  11   5    2.30    1.44
   3  12   6    2.05    1.54
   4 -15   8   -0.32    3.05
   4  14   9   -0.08    1.73
   4  15  11    0.95    2.24
   5  -5   1   10.09    1.33
   5   3   1   12.25    0.96
   5   6   2    1.47    1.20
   5   9   4    7.77    1.31
   5  12   7    1.13    1.20
   5  13   8    0.17    1.61
   6  -3   1   10.61    1.30
   6   0   1   16.14    0.92
   6   1   1   10.99    1.24
   6   5   2    3.42    1.17
   6   7   3    6.62    1.23
   6  13   9    1.75    1.80
   7  -5   2    3.03    1.50
   7   3   2    1.90    1.23
   7  10   6    2.02    1.49
   7  11   7   -2.49    1.57
   7  13  10   -0.35    1.94
   8  -8   4    2.13    1.76
   8   4   3    0.55    1.23
   8   6   4    1.27    1.37
   8   9   6    1.23    1.50
   8  10   7    2.19    1.77
   9  -8   5   -0.76    1.98
   9   4   4    0.88    1.38
   9   6   5    2.45    1.47
  10  -9   7    1.75    2.02
  10  -5   5    2.18    1.53
  10   3   5   -0.42    1.11
  10   7   7   -0.50    1.75
  10   8   8   -0.98    1.42
  10   9   9    1.26    1.55
  11  -4   6    0.15    1.85
  11   2   6    0.07    1.76
  11   5   7    3.13    1.74
  11   6   8    0.30    1.42
  12  -5   8   -1.09    2.11
  12   3   8   -0.52    2.09
 -10  -6  13   -1.13    2.01
 -10  -5  12   -1.52    1.90
 -10  -3  11    0.58    1.35
 -10  -2  11   -0.04    1.84
 -10  -1  11    2.23    1.82
 -10   0  11   -0.25    1.86
 -10   1  11    2.42    1.69
 -10   3  12    0.30    1.95
  -9  -6  10    2.87    1.64
  -9  -4   9   -0.03    1.48
  -9  -3   9    0.45    1.46
  -9   2   9   -0.54    1.63
  -9   4  10    2.36    1.58
  -8 -10  11    0.77    1.80
  -8  -9  10   -0.98    1.67
  -8  -8   9   -0.15    1.14
  -8  -6   8    3.24    1.46
  -8  -4   7    2.14    0.96
  -8  -3   7    0.46    1.32
  -8   2   7    1.82    1.45
  -8   6   9    1.06    1.62
  -8   9  12    1.10    2.32
  -7 -11  10   -0.42    1.36
  -7 -10   9    0.13    1.26
  -7  -7   7    0.50    1.26
  -7  -5   6    1.17    1.32
  -7   7   8    3.59    1.65
  -6 -13  11   -0.04    2.09
  -6  -8   6    2.52    1.24
  -6  -6   5    1.66    1.27
  -6  -3   4    0.59    0.84
  -6  -2   4    3.81    1.20
  -6   1   4   24.60    1.32
  -5 -14  11    2.90    2.17
  -5 -11   7    0.53    1.11
  -5  -8   5   14.70    1.28
  -5  -3   3   43.67    1.44
  -5   1   3    5.36    1.28
  -5   8   6    0.81    1.89
  -4 -15  11   -1.35    1.98
  -4 -12   7    5.98    1.57
  -4 -11   6    1.73    1.36
  -4  -8   4   11.41    1.30
  -4  -6   3    1.62    1.17
  -4  -2   2   50.86    1.48
  -4  -1   2    2.18    1.33
  -4   0   2   49.67    1.59
  -3 -15  10   -0.60    2.02
  -2 -15   9    2.49    1.90
  -2  -7   2    2.64    0.86
  -2  12   7    0.20    2.14
  -1 -16  10    1.23    2.12
  -1 -14   7    4.15    1.65
  -1 -13   6    0.42    1.71
  -1 -12   5    2.77    1.61
  -1 -11   4    1.21    1.33
  -1   4   1    6.32    2.39
   0 -15   8    2.86    2.12
   0 -10   3    4.91    1.52
   0   7   2    9.60    1.29
   0  10   4    0.21    1.53
   0  11   5    0.02    1.45
   0  12   6    0.54    1.72
   1  13   7    0.54    1.63
   1  15  10   -0.03    2.12
   2   2   0  130.87    2.21
   2   9   3    6.35    1.33
   2  13   7    2.86    1.62
   2  15  10    1.87    2.09
   3  13   7   -0.33    1.66
   3  15  10    0.14    2.19
   4  -1   0    0.37    1.30
   4   0   0   26.34    1.49
   4   7   2    1.92    1.29
   4  10   4    0.88    1.32
   4  11   5    1.44    1.45
   4  12   6    2.30    1.59
   5   4   1   41.16    1.43
   5   8   3    2.93    1.35
   6  -7   2    4.06    1.59
   6   2   1    3.50    1.23
   6  10   5    0.18    1.42
   6  11   6   -0.84    1.58
   6  12   7    2.46    1.59
   6  14  10    0.34    2.22
   7   4   2    4.30    1.27
   7   6   3    0.75    1.20
   7   8   4    1.48    1.29
   7   9   5    2.79    1.10
   7  12   8   -2.44    2.01
   8 -12   7    1.16    2.47
   8 -11   6    0.16    2.31
   8  -6   3    0.61    1.44
   8  -2   2   -0.17    1.36
   8  -1   2   -1.63    1.38
   8   0   2    3.95    1.36
   8   8   5    2.42    1.49
   8  11   8    1.22    1.38
   8  12   9    1.58    2.18
   9  -6   4    1.20    1.57
   9  -3   3    2.92    1.42
   9  -2   3    4.68    1.39
   9  -1   3    4.69    1.02
   9   0   3    0.89    1.33
   9   1   3    5.13    1.38
   9   8   6    2.23    1.69
   9   9   7    0.47    1.36
   9  10   8    1.70    1.44
   9  11   9    1.52    2.16
  10  -8   6   -0.74    2.04
  10  -6   5    3.88    1.76
  10  -2   4    5.83    1.55
  10  -1   4    0.80    1.48
  10   0   4   -0.55    1.52
  10   1   4    1.41    1.51
  10   4   5   -0.14    1.10
  10   6   6   -1.10    1.16
  10   9   8   -0.50    1.93
  11  -7   7   -1.84    2.05
  11  -5   6   -0.22    1.86
  11   3   6   -0.01    1.26
  11   7   8    0.86    2.09
  12  -3   7   -0.24    2.08
  12  -2   7    1.78    1.82
  12  -1   7    0.02    1.43
  12   0   7    4.92    1.45
  12   1   7   -1.12    2.07
  12   2   7    2.41    1.70
  12   4   8    2.77    1.93
 -10  -5  13   -0.09    2.12
 -10  -4  12   -0.28    1.42
 -10  -3  12    1.99    1.91
 -10   1  12   -0.49    1.80
 -10   2  12    2.23    1.98
 -10   4  13    0.42    2.13
  -9  -8  12    1.49    1.48
  -9  -7  11   -0.53    1.26
  -9  -5  10    0.44    1.64
  -9  -2   9    1.73    1.48
  -9  -1   9    2.65    1.58
  -9   0   9   -2.28    1.52
  -9   1   9    0.84    1.45
  -9   5  11   -0.04    1.72
  -8 -10  12    0.55    2.11
  -8  -8  10   -0.68    1.52
  -8  -7   9    1.40    1.57
  -8  -5   8    2.51    1.41
  -8  -2   7    0.21    1.25
  -8  -1   7    5.42    1.38
  -8   0   7    0.63    1.45
  -8   1   7    4.76    1.04
  -8   4   8    1.67    1.54
  -8   7  10   -0.70    1.74
  -8   8  11    0.57    1.88
  -7 -12  12    2.90    1.94
  -7 -11  11    1.02    1.77
  -7  -8   8    2.41    1.50
  -7  -4   6    3.88    1.30
  -7   3   6    0.68    1.29
  -7   8   9    0.97    1.87
  -7   9  10   -0.63    2.04
  -7  11  13    1.43    2.81
  -6 -12  10    2.29    1.26
  -6 -11   9    4.43    1.69
  -6 -10   8    0.44    1.60
  -6  -9   7    2.96    1.00
  -6  -1   4   24.20    1.00
  -6   0   4    1.97    0.88
  -6   4   5    1.63    1.30
  -6   6   6    3.77    1.60
  -5 -13  10    1.77    1.90
  -5  -6   4    7.38    0.91
  -5  -2   3    3.63    0.93
  -5  -1   3    4.11    1.29
  -5   0   3   15.14    1.30
  -4 -14  10    2.48    1.94
  -4   8   5    3.07    2.09
  -3 -14   9    1.32    1.66
  -3  -9   4    5.34    1.30
  -3  -5   2   19.59    1.06
  -2 -14   8    1.66    1.73
  -2 -10   4    9.57    1.36
  -2  -3   1   12.20    1.39
  -2   2   1  215.67    3.45
  -1  -5   1   10.91    1.24
  -1  14   9   -0.53    2.18
   0  -6   1    9.59    1.52
   0   5   1  108.69    2.48
   0  13   7   -0.53    1.84
   0  15  10   -0.82    2.25
   1 -15   8    0.25    2.08
   1   2   0  483.89    4.36
   1   9   3    2.52    1.34
   2  14   8    2.37    1.70
   3   2   0    5.48    1.04
   3   9   3    0.53    0.92
   3  14   8    0.57    1.65
   4  -2   0    1.98    0.88
   4   1   0    0.76    1.28
   4   5   1   12.87    0.96
   4   9   3    7.70    1.31
   4  13   7    0.83    1.63
   4  15  10    1.49    2.13
   5  -8   2   10.39    2.00
   5  11   5    3.90    1.39
   5  14   9   -0.76    1.80
   6  -9   3    3.93    1.94
   6  -4   1   14.35    1.42
   6   3   1    9.94    1.27
   6   6   2    9.71    1.26
   6   9   4    0.62    1.01
   6  13   8   -1.93    1.90
   7 -12   6   -0.14    2.96
   7  -8   3    1.85    1.65
   7  13   9   -1.14    1.93
   8 -13   8    0.99    3.15
   8  -3   2    6.41    1.31
   8   1   2   -0.03    0.94
   8   2   2    2.09    1.29
   8   5   3    1.70    1.24
   8   7   4    1.06    1.39
   9 -12   8    1.68    2.90
   9 -11   7    0.75    2.55
   9  -4   3    2.38    1.51
   9   2   3    1.57    0.95
   9   5   4    2.22    1.01
   9   7   5    1.17    1.42
  10  -4   4   -2.48    1.50
  10  -3   4   -0.19    1.12
  10   2   4    7.29    1.42
  10   5   5    2.03    1.45
  10   7   6    2.16    1.65
  10   8   7   -3.05    1.43
  11  -6   6    0.49    1.68
  11  -3   5    0.54    1.59
  11  -2   5   -0.98    1.73
  11  -1   5    0.99    1.56
  11   0   5   -0.75    1.56
  11   1   5   -2.03    1.70
  11   4   6    0.04    1.33
  11   6   7    1.67    1.39
  12  -4   7    2.59    1.89
  12   3   7   -2.59    2.01
  12   5   8    4.01    2.04
 -10  -4  13    0.10    2.05
 -10  -2  12   -0.05    1.41
 -10  -1  12    0.74    1.74
 -10   0  12    1.38    1.80
 -10   3  13    1.05    2.05
 -10   4  14    1.51    1.93
  -9  -8  13    3.73    2.16
  -9  -7  12    0.90    1.97
  -9  -6  11    0.63    1.24
  -9  -4  10   -0.79    1.56
  -9   3  10   -0.01    1.57
  -9   6  12    1.10    1.93
  -9   7  13    1.12    2.12
  -8  -9  11    0.06    1.36
  -8  -6   9    3.67    1.53
  -8  -4   8   -0.80    1.40
  -8   3   8    1.60    1.49
  -8   5   9    1.45    1.49
  -7 -10  10   -0.99    1.32
  -7  -9   9    0.79    1.19
  -7  -6   7    6.22    1.35
  -7  -3   6   -0.02    1.29
  -7   2   6    8.89    1.42
  -7   5   7    1.37    1.46
  -6 -13  12    0.77    1.62
  -6  -7   6    5.32    0.95
  -6  -5   5    0.98    0.93
  -5 -14  12    2.53    2.25
  -5 -12   9   -0.12    1.71
  -5 -11   8   -1.10    1.59
  -5 -10   7   -0.06    1.43
  -5  -9   6   -0.13    0.94
  -5  -5   4   10.47    1.21
  -5   4   4    3.45    1.56
  -5   9   7    0.49    2.01
  -5  10   8    1.95    2.40
  -4 -13   9    1.39    1.71
  -4  -9   5    6.76    1.40
  -4  -5   3    1.62    1.26
  -4   4   3   24.17    1.61
  -3 -15  11    1.48    1.92
  -3 -13   8    2.38    1.57
  -3 -10   5    1.27    1.27
  -3  -7   3    5.38    1.25
  -2 -13   7    1.74    1.56
  -2 -12   6    3.04    1.54
  -2 -11   5    7.98    1.43
  -2   9   4    1.95    2.23
  -1 -15   9    2.34    1.95
   0 -16  10   -1.24    2.16
   0 -14   7    1.75    1.68
   0 -11   4    1.91    1.31
   0  -8   2    7.27    1.52
   1 -10   3   -0.48    1.55
   1  14   8    0.32    1.77
   2 -15   8    0.92    2.19
   2   6   1   56.12    1.58
   2   8   2    2.13    1.17
   3 -15   8   -0.25    2.42
   3   6   1   19.39    1.30
   3   8   2    5.55    1.16
   4  -3   0    0.20    1.22
   4   2   0    2.39    1.29
   4  14   8    0.55    1.84
   5   5   1   10.54    1.27
   5   7   2    6.96    0.93
   5  10   4    1.14    1.31
   5  12   6   -0.15    1.19
   5  13   7    0.47    1.73
   6   8   3    2.76    1.22
   6  14   9   -0.50    2.09
   7 -13   7    0.13    4.25
   7 -11   5    0.76    2.48
   7  -6   2    0.78    1.32
   7  -2   1    4.51    1.27
   7  -1   1    1.16    1.17
   7   0   1    2.58    1.15
   7   1   1    1.36    1.18
   7   5   2    3.22    1.31
   7   7   3    2.92    0.95
   7  10   5    2.89    1.59
   7  11   6    4.12    1.66
   7  12   7   -0.49    1.85
   8 -10   5   -0.23    1.99
   8  -4   2    0.04    1.34
   8   3   2    3.49    1.29
   8   6   3    1.20    1.23
   8   9   5    1.27    1.59
   8  10   6   -0.36    1.24
   8  11   7   -2.34    1.64
   8  12   8    1.66    2.03
   9 -10   6    1.33    2.19
   9  -7   4    1.52    1.60
   9   3   3    3.63    0.99
   9   6   4    2.80    1.44
   9   9   6    0.55    1.76
   9  10   7    0.86    1.72
   9  11   8    2.52    2.00
  10  -7   5    1.43    1.67
  10   3   4    2.19    1.07
  10   6   5    1.48    1.58
  10   9   7    3.93    1.82
  10  10   8    3.02    1.94
  11  -8   7    1.93    2.14
  11  -4   5    1.54    1.80
  11   2   5    0.71    1.27
  11   3   5    4.25    1.72
  11   5   6    2.69    1.35
  11   7   7    3.36    1.99
  11   8   8    2.22    1.62
  12  -5   7   -1.15    1.93
  12  -2   6   -0.34    2.01
  12  -1   6    0.41    1.99
  12   0   6    2.53    1.95
  12   1   6    2.08    1.96
  12   4   7    1.18    1.90
 -10  -4  14   -3.42    2.16
 -10  -3  13   -0.30    1.44
 -10  -2  13   -0.13    1.95
 -10  -1  13    0.92    2.01
 -10   0  13   -1.88    2.00
 -10   1  13    2.69    2.02
 -10   2  13   -0.11    1.82
 -10   3  14   -0.46    1.98
  -9  -7  13    1.50    1.85
  -9  -6  12   -0.54    1.83
  -9  -5  11    0.33    1.25
  -9  -3  10    0.68    1.23
  -9  -2  10    1.29    1.65
  -9  -1  10    1.77    1.64
  -9   0  10    1.18    1.63
  -9   1  10    1.01    1.59
  -9   2  10    0.81    1.21
  -9   4  11    2.96    1.84
  -8 -10  13    0.65    1.61
  -8  -9  12   -2.50    2.05
  -8  -8  11    1.29    1.73
  -8  -7  10    1.97    1.59
  -8  -3   8    2.73    1.38
  -8   2   8    6.24    1.46
  -8   6  10    1.33    1.79
  -8   9  13    0.48    2.20
  -7 -11  12    0.64    2.04
  -7 -10  11    0.94    1.73
  -7  -7   8    1.72    1.41
  -7  -5   7    1.68    1.31
  -7  -2   6    7.60    1.27
  -7  -1   6    7.02    1.37
  -7   0   6    1.08    1.31
  -7   1   6    7.46    1.39
  -6 -12  11    1.23    1.49
  -6 -11  10    0.74    1.77
  -6 -10   9    0.65    1.49
  -6  -9   8    1.62    1.54
  -6  -8   7    2.55    1.29
  -6  -6   6    5.33    1.21
  -6  -4   5    1.46    0.84
  -6   3   5    8.91    1.32
  -6  11  11   -0.93    2.35
  -5 -13  11    2.85    2.01
  -5  -7   5    1.38    0.90
  -4 -14  11   -0.26    2.03
  -4 -12   8    0.06    1.48
  -4 -11   7   -0.32    1.48
  -4 -10   6    2.54    1.02
  -4  -7   4    2.54    1.17
  -3 -12   7    1.49    1.58
  -3 -11   6    5.93    1.46
  -3  -4   2   35.94    1.42
  -3   6   3   16.54    1.98
  -2 -15  10   -1.16    1.85
  -2  -8   3   10.27    1.27
  -2  -6   2    3.11    1.23
  -2  -2   1  218.94    2.57
  -2  13   8    0.51    2.62
  -1 -16  11   -1.49    2.29
  -1  -9   3    2.42    1.23
  -1  11   5    0.16    1.94
   0 -13   6    4.86    1.58
   0 -12   5   13.24    1.52
   0   9   3    8.37    1.35
   0  14   8   -0.82    2.03
   1 -16  10    1.11    2.43
   1 -14   7    3.21    2.01
   1   6   1   33.00    1.42
   1   8   2   45.40    1.75
   2   3   0   12.33    1.05
   2  12   5    1.81    1.60
   2  15   9    1.07    2.28
   3   3   0   80.55    1.45
   3  12   5    4.31    1.41
   3  15   9    0.54    1.95
   4   3   0    1.79    1.20
   4   6   1    5.88    1.22
   4   8   2   17.13    1.30
   5  -6   1   14.58    1.62
   5  -2   0   56.12    1.59
   5  -1   0    9.54    0.96
   5   0   0   -1.04    0.90
   5   1   0   11.98    1.32
   5   9   3    7.33    1.34
   5  14   8    1.56    1.89
   6  -5   1    8.51    1.33
   6   4   1   12.94    0.92
   6  10   4    1.02    1.33
   6  11   5    0.04    1.50
   6  12   6   -0.04    1.68
   7  -3   1    1.33    1.26
   7   2   1    3.99    0.88
   7   9   4    0.79    1.42
   7  13   8    0.60    2.09
   8  -7   3   -0.21    1.44
   8   4   2   -0.62    1.28
   8   8   4   -0.60    1.37
   9  -9   5    1.32    2.07
   9  -5   3    1.44    1.50
   9   4   3    2.50    1.01
   9   8   5    1.34    1.14
  10 -10   7    1.27    2.14
  10  -9   6    0.53    2.22
  10  -5   4    0.48    1.67
  10  -1   3    0.50    1.38
  10   0   3    2.00    1.39
  10   4   4    0.42    1.07
  10   8   6   -1.75    1.71
  11  -7   6    1.38    1.76
  11  -5   5    2.10    1.66
  11   4   5   -2.02    1.78
  11   6   6    0.90    1.70
  12  -6   7    0.82    2.20
  12  -3   6    2.06    1.77
  12   2   6   -0.48    1.41
  12   3   6   -1.47    1.98
  12   5   7   -1.86    1.97
 -10  -3  14    0.14    1.86
 -10  -2  14    1.51    2.16
 -10   1  14    1.14    1.95
 -10   2  14    3.04    2.19
  -9  -5  12    1.42    1.87
  -9  -4  11   -2.13    1.25
  -9  -3  11    3.95    1.58
  -9   3  11    1.04    1.74
  -9   5  12   -0.87    1.65
  -9   6  13    2.09    1.96
  -9   7  14    0.95    2.26
  -8  -9  13    0.52    1.93
  -8  -6  10    0.24    1.58
  -8  -5   9    2.76    1.07
  -8  -2   8    4.38    1.02
  -8  -1   8    3.82    1.32
  -8   0   8    7.73    1.47
  -8   1   8   -0.67    1.32
  -8   4   9    1.33    1.54
  -8   7  11    1.65    1.77
  -8   8  12    1.48    1.96
  -7 -11  13    2.98    1.93
  -7  -9  10    1.46    1.21
  -7  -8   9   -1.16    1.10
  -7  -4   7    5.85    1.25
  -7   4   7    4.67    1.40
  -7   6   8    2.86    1.50
  -7  10  12    1.12    2.28
  -6 -12  12    1.17    2.08
  -6  -3   5    9.27    1.20
  -6   2   5    3.16    1.19
  -6   7   7    2.00    1.43
  -5 -12  10    2.76    1.77
  -5  -8   6    1.46    1.33
  -5  -4   4    2.71    0.90
  -5   6   5    7.12    1.36
  -4 -13  10    1.92    1.64
  -4  -4   3   26.12    1.42
  -3 -15  12    1.08    2.01
  -3 -14  10   -1.29    1.89
  -3  -8   4    0.68    1.26
  -3   3   2   34.79    1.81
  -2 -14   9    0.19    1.83
  -2   1   1   12.00    1.66
  -1 -14   8   -0.21    1.61
  -1 -10   4    3.45    1.22
  -1  -7   2    6.37    1.19
  -1  12   6    3.11    1.86
   0 -15   9   -0.47    1.88
   1 -13   6    0.73    1.78
   1 -11   4    1.07    1.68
   1  12   5   -0.74    1.72
   1  15   9   -1.46    2.19
   2 -16  10    0.94    2.57
   2 -14   7    0.05    1.98
   2 -10   3    0.52    1.80
   2  11   4    1.99    1.35
   2  13   6    0.28    1.58
   3 -16  10    1.64    2.87
   3  -4   0  101.47    2.59
   3  10   3    9.86    1.30
   3  11   4   11.80    1.37
   3  13   6    0.77    1.58
   4 -14   7   -0.71    2.56
   4  11   4    5.85    1.45
   4  12   5    1.40    1.57
   4  13   6   -1.68    1.64
   4  15   9    0.15    1.81
   5   2   0   54.89    1.21
   5   6   1   17.50    1.26
   5   8   2   11.94    1.32
   5  15   9   -0.51    2.21
   6   5   1    9.64    1.23
   6   7   2    3.79    0.92
   6   9   3    5.78    1.39
   6  13   7    2.41    1.29
   6  14   8    0.01    1.87
   7 -10   4    0.32    2.14
   7   3   1    1.19    0.88
   7   6   2    2.16    0.91
   7   8   3    3.20    1.28
   8  -9   4    1.01    1.85
   8  -5   2    5.20    1.39
   8   5   2    6.78    1.26
   8   7   3   -0.59    1.34
   8  10   5    3.20    1.62
   8  11   6    2.05    1.80
   8  12   7    1.40    2.00
   9  -2   2    1.24    1.37
   9  -1   2    3.85    1.32
   9   0   2    1.51    0.99
   9   1   2    4.47    1.28
   9   2   2    1.78    1.35
   9   5   3   -0.58    1.01
   9   7   4    1.64    1.06
   9   9   5   -0.76    1.57
   9  10   6    1.35    1.86
   9  11   7    1.16    1.95
   9  12   8    1.31    1.97
  10  -6   4    1.06    1.75
  10  -3   3    1.22    1.47
  10  -2   3    0.79    1.39
  10   1   3    1.59    1.09
  10   2   3    0.39    1.50
  10   5   4   -0.12    1.11
  10   7   5    0.96    1.15
  10  10   7    0.09    1.85
  11  -2   4    0.40    1.69
  11  -1   4    1.39    1.54
  11   0   4    0.37    1.51
  11   1   4   -0.32    1.69
  11   2   4    1.58    1.68
  11   5   5   -1.81    1.82
  11   7   6    1.30    1.97
  11   8   7    0.52    1.55
  12  -4   6    0.61    1.84
  12   4   6    1.67    2.01
  12   6   7    0.75    2.21
 -10  -1  14    0.20    1.55
 -10   0  14    2.68    1.52
  -9  -7  14    1.67    1.64
  -9  -6  13    0.21    1.48
  -9  -4  12    1.05    1.80
  -9  -2  11   -0.81    1.57
  -9  -1  11    1.94    1.69
  -9   0  11   -1.25    1.66
  -9   1  11    1.37    1.68
  -9   2  11   -1.19    1.60
  -9   4  12    3.13    1.84
  -8  -8  12   -0.37    1.32
  -8  -7  11   -1.47    1.19
  -8  -4   9    3.55    1.06
  -8  -3   9   -0.78    1.50
  -8   3   9    0.49    1.54
  -8   5  10    1.89    1.72
  -8   9  14    2.71    2.37
  -7 -10  12    3.60    1.97
  -7  -9  11   -1.20    1.61
  -7  -7   9    1.23    1.47
  -7  -6   8    2.11    1.04
  -7  -3   7    8.46    1.34
  -7   3   7    6.57    1.34
  -7   7   9    1.68    1.55
  -7   8  10   -1.61    2.00
  -7   9  11   -0.53    1.97
  -6 -11  11   -1.88    1.86
  -6 -10  10   -1.06    1.56
  -6  -8   8    2.35    1.34
  -6  -7   7    1.59    0.98
  -6  -5   6    1.57    1.31
  -6  -2   5    3.68    0.88
  -6  -1   5    2.18    1.18
  -6   0   5   -0.30    1.25
  -6   1   5    2.13    1.26
  -6   5   6    0.31    1.33
  -6   8   8    0.58    1.71
  -6  10  10    0.15    1.92
  -6  12  13    1.12    2.92
  -5 -13  12    2.19    1.87
  -5 -11   9    2.74    1.20
  -5 -10   8    4.78    1.39
  -5  -9   7    0.83    0.98
  -5  -6   5    7.02    0.94
  -5  -3   4   25.34    1.37
  -5   3   4   22.07    1.36
  -4 -14  12   -0.97    2.18
  -4 -12   9    0.71    1.69
  -4  -8   5    3.21    0.93
  -4  -6   4    0.31    1.19
  -4  -3   3  109.28    1.74
  -4   6   4    0.87    1.54
  -3 -13   9    2.34    1.72
  -3  -6   3   16.93    0.94
  -3  -3   2   32.67    1.12
  -2 -15  11    2.10    2.08
  -2 -13   8   -0.60    1.67
  -2  -9   4    1.26    1.28
  -2  -1   1   11.15    1.22
  -2   0   1   60.10    2.02
  -2  15  11    0.32    3.41
  -1 -15  10    2.89    1.98
  -1 -13   7    1.01    1.59
  -1 -12   6    1.22    1.52
  -1 -11   5    1.05    1.35
  -1  -4   1    6.03    1.30
  -1  10   4    3.91    1.81
  -1  13   7    1.08    2.03
  -1  15  10    0.82    2.59
   0 -16  11   -0.24    2.29
   1 -12   5    5.08    1.68
   1   3   0   28.59    1.38
   1  11   4    0.50    1.36
   1  13   6    1.63    1.77
   2   4   0   -0.15    1.22
   2  10   3   -0.09    1.27
   2  14   7    1.24    1.68
   3 -14   7    0.36    2.09
   3 -10   3    8.82    2.48
   3   4   0  100.79    1.50
   3   7   1    7.74    1.19
   3  14   7    1.93    1.80
   4  -4   0    2.46    1.45
   4   4   0    2.18    1.32
   4  10   3    3.74    1.35
   4  14   7    0.49    1.82
   5  -3   0  106.08    1.83
   5   3   0  110.17    1.68
   5  11   4    1.66    1.45
   5  12   5   -0.38    1.62
   5  13   6   -0.10    1.70
   6  -1   0   33.41    1.39
   6   0   0   42.77    1.40
   6   1   0   33.16    1.34
   7  -4   1    1.04    1.20
   7   4   1    1.80    0.91
   7   7   2    2.43    1.22
   7  10   4    3.59    1.53
   7  11   5    0.19    1.51
   7  12   6    1.71    1.67
   7  13   7    0.25    1.92
   8  -1   1    8.19    1.43
   8   0   1    2.27    1.27
   8   1   1    8.19    1.38
   8   2   1    6.99    1.24
   8   9   4    1.62    1.57
   8  13   8    2.42    1.98
   9  -8   4    2.38    1.98
   9  -6   3    3.72    1.55
   9  -3   2    2.01    1.40
   9   3   2    0.73    1.33
   9   6   3    2.54    1.46
   9   8   4    0.21    1.53
  10  -8   5   -1.37    1.88
  10  -4   3    0.39    1.48
  10   3   3    0.49    1.08
  10   4   3    1.44    1.40
  10   6   4    0.94    1.46
  10   8   5   -1.25    1.78
  10   9   6    2.18    1.37
  11  -9   7    0.34    2.27
  11  -6   5    1.34    1.89
  11  -3   4    2.44    1.59
  11   3   4    2.20    1.62
  11   6   5    0.74    1.77
  11   9   7    0.75    2.28
  12  -5   6   -0.01    1.85
  12  -2   5   -1.48    1.97
  12  -1   5   -1.74    1.71
  12   0   5   -0.82    1.35
  12   1   5   -3.38    1.75
  12   2   5    0.78    1.91
  12   5   6   -0.96    2.12
 -10  -1  15    1.92    1.58
 -10   0  15    0.41    1.99
 -10   1  15    0.96    1.95
  -9  -6  14   -0.21    1.89
  -9  -5  13   -0.87    1.44
  -9  -3  12   -1.29    1.85
  -9   3  12    2.82    1.75
  -9   5  13   -0.74    1.80
  -9   6  14    0.82    2.13
  -8  -9  14   -0.04    1.63
  -8  -8  13    4.56    1.97
  -8  -7  12    0.49    1.71
  -8  -6  11   -2.91    1.58
  -8  -5  10    1.91    1.06
  -8  -2   9    1.75    1.46
  -8  -1   9    1.37    1.34
  -8   1   9    2.50    1.33
  -8   2   9    1.95    1.47
  -8   6  11    1.23    1.84
  -8   8  13   -0.01    2.17
  -7 -10  13   -1.09    1.79
  -7  -8  10    0.03    1.07
  -7  -5   8    2.28    1.24
  -7  -2   7    6.88    1.33
  -7   2   7    5.23    1.40
  -7   5   8    1.50    1.49
  -6 -12  13   -1.49    1.54
  -6  -9   9    2.58    1.10
  -6  -6   7   -0.30    1.21
  -6  -4   6    1.84    1.29
  -6   9   9    1.02    1.85
  -5 -13  13    1.18    1.97
  -5 -12  11    1.58    1.95
  -5  -7   6    2.19    1.26
  -5  -5   5    2.87    1.15
  -5  -2   4   49.31    1.48
  -5   2   4   48.39    1.47
  -4 -14  13    2.27    2.00
  -4 -13  11    1.56    1.70
  -4 -11   8    2.34    1.39
  -4 -10   7    2.86    1.42
  -4  -9   6    2.34    1.01
  -4   3   3  112.91    1.98
  -4   9   6    1.23    2.19
  -3 -14  11    2.22    1.93
  -3 -12   8    1.12    1.58
  -3 -11   7    1.83    1.34
  -3 -10   6    5.60    1.35
  -3  -9   5   25.07    1.35
  -3  -2   2   28.02    1.48
  -2 -12   7    0.98    1.55
  -2 -11   6    2.68    1.35
  -2 -10   5    0.51    1.31
  -2  -5   2   77.52    1.71
   0 -14   8    0.27    1.62
   0  -9   3    8.43    1.38
   0  15   9    0.56    2.53
   1 -16  11    1.15    2.34
   1 -15   9    1.10    1.88
   1  -8   2   46.06    1.88
   1  10   3    1.97    1.53
   1  14   7    2.17    2.02
   2 -13   6    1.19    1.82
   2   7   1   17.86    1.34
   2  16  10    0.90    2.25
   3   9   2   12.73    1.35
   3  15   8   -0.55    2.06
   4   7   1    7.36    0.92
   4   9   2   17.84    1.38
   4  15   8    6.05    2.11
   5   4   0  110.53    1.70
   5  10   3   -1.07    1.34
   5  14   7   -0.59    1.88
   6  -2   0    1.18    1.24
   6   2   0    0.09    0.85
   6   6   1    3.61    1.21
   6   8   2    2.92    0.94
   6  11   4   -2.04    1.50
   6  12   5    1.16    1.71
   6  13   6   -2.91    1.77
   7  -7   2    1.11    1.43
   7   5   1    1.33    1.31
   7   9   3    3.81    1.45
   7  14   8    1.15    2.21
   8  -6   2    4.75    1.64
   8  -3   1    3.23    1.28
   8  -2   1    4.89    1.01
   8   3   1    1.39    1.28
   8   6   2    5.44    1.26
   8   8   3   -0.78    1.43
   9  -4   2    1.14    1.53
   9   4   2    2.03    1.32
   9   7   3    0.54    1.38
   9  11   6    1.39    1.90
   9  12   7   -0.08    1.93
  10   5   3    1.21    1.42
  10   7   4   -0.52    1.64
  10  11   7   -0.78    2.00
  11  -8   6    0.59    2.16
  11  -4   4    0.75    1.64
  11   4   4    2.48    1.26
  11   7   5   -1.41    1.70
  11   8   6    0.13    1.48
  12  -6   6    0.77    2.17
  12  -3   5   -1.06    1.75
  12   3   5    0.82    1.36
  12   4   5    4.07    1.99
  12   6   6    0.62    2.23
  13  -2   6   -0.80    2.02
  13  -1   6    2.69    2.25
  13   0   6    2.65    2.26
  13   1   6    2.10    2.24
  -9  -6  15   -3.56    2.04
  -9  -5  14   -0.63    1.87
  -9  -4  13   -0.25    1.42
  -9  -3  13    0.48    1.70
  -9  -2  12    1.43    1.25
  -9  -1  12    0.47    1.70
  -9   0  12   -0.17    1.68
  -9   1  12   -0.55    1.80
  -9   2  12    0.58    1.57
  -9   4  13    0.27    1.92
  -9   5  14    2.11    1.83
  -9   6  15    0.11    2.03
  -8  -8  14    1.59    2.08
  -8  -5  11    2.20    1.52
  -8  -4  10    0.08    1.07
  -8  -3  10    0.78    1.34
  -8   0   9    2.75    1.01
  -8   4  10    0.14    1.55
  -8   7  12    0.86    1.79
  -7  -9  12   -0.74    1.83
  -7  -8  11    1.19    1.60
  -7  -7  10    1.89    1.48
  -7  -6   9    3.30    1.32
  -7  -4   8    3.07    1.38
  -7  -1   7    3.92    0.99
  -7   0   7   26.84    1.39
  -7   1   7    5.08    0.98
  -7  10  13    0.28    2.43
  -6 -12  14   -2.54    1.98
  -6 -11  12    1.54    1.35
  -6 -10  11   -0.28    1.73
  -6  -7   8    1.84    1.36
  -6   4   6    2.75    1.28
  -6   6   7   -1.07    1.65
  -5 -11  10   -0.49    1.56
  -5 -10   9    1.51    1.52
  -5  -9   8    2.08    1.33
  -5  -8   7    0.47    1.31
  -5  -1   4   32.46    1.06
  -5   0   4    0.82    1.16
  -5   1   4   35.75    1.46
  -5   5   5    1.48    1.58
  -5   7   6    2.69    1.62
  -5  12  11    0.54    2.76
  -4 -12  10    1.39    1.55
  -4  -7   5    3.38    1.22
  -4  -5   4   14.32    1.31
  -4  -2   3   14.04    0.99
  -4   2   3   13.75    1.39
  -3  -7   4    1.71    1.23
  -3  -5   3   72.67    1.59
  -3  -1   2  130.62    1.97
  -3   2   2   19.83    1.45
  -2 -15  12    2.17    2.11
  -2 -14  10   -1.35    1.90
  -2  -7   3    1.46    0.87
  -1 -15  11    0.64    2.12
  -1 -14   9    1.47    1.80
  -1  -8   3    5.07    1.26
  -1   7   2    5.05    1.72
   0 -15  10   -0.27    1.97
   0 -13   7    0.88    1.68
   0   8   2    8.21    1.52
   0  12   5   10.78    1.74
   1  -6   1   34.72    1.89
   1  16  10    0.46    2.58
   2 -15   9    0.52    2.20
   2 -12   5    1.87    1.80
   2 -11   4    2.38    1.74
   2   9   2   14.60    1.38
   2  15   8    1.51    1.88
   3 -13   6    0.67    2.02
   3   5   0   13.01    1.38
   4 -13   6    1.32    2.49
   4   5   0   11.40    1.32
   5 -15   9   -0.18    3.11
   5  -4   0  115.43    1.97
   5   7   1    1.14    0.93
   5   9   2    1.75    1.42
   5  15   8    0.54    2.10
   6  -8   2    1.35    1.78
   6  -6   1    5.16    1.35
   6  -3   0    7.46    1.29
   6   3   0    5.57    0.92
   6  10   3    2.99    1.45
   6  14   7    2.83    1.99
   7  -9   3    4.25    2.01
   7  -5   1    0.07    1.29
   7   0   0    0.65    1.24
   7   1   0    5.02    1.24
   7   8   2   10.35    1.31
   7  12   5    3.62    1.64
   8  -8   3   -0.38    1.57
   8   4   1    2.19    1.30
   8   7   2    2.18    1.31
   8  10   4   -0.22    1.70
   8  11   5    1.10    1.29
   8  12   6    1.10    1.43
   8  13   7    2.34    2.15
   9  -7   3   -0.51    1.81
   9   5   2    1.61    1.40
   9   9   4   -0.30    1.75
   9  10   5   -0.04    1.27
  10  -7   4   -0.31    1.67
  10  -5   3    1.13    1.65
  10  -1   2    0.26    1.50
  10   0   2    2.42    1.42
  10   1   2    0.82    1.46
  10   2   2    0.21    1.51
  10   9   5   -0.87    1.94
  10  10   6    1.29    1.49
  11  -7   5   -1.07    1.96
  11  -5   4    1.89    1.85
  11  -1   3    3.47    1.69
  11   0   3    1.18    1.54
  11   1   3   -0.15    1.73
  11   2   3    1.16    1.65
  11   5   4    1.59    1.33
  11   9   6    2.17    2.26
  12  -4   5   -0.29    1.76
  12   0   4    3.57    1.74
  12   1   4    0.47    1.66
  12   5   5   -1.38    2.07
  -9  -5  15    2.20    1.95
  -9  -4  14    1.27    1.81
  -9  -2  13   -1.36    1.89
  -9  -1  13    0.38    1.64
  -9   2  13   -0.85    1.70
  -9   3  13    1.51    1.67
  -9   4  14   -0.89    1.80
  -8  -8  15    1.78    2.29
  -8  -7  13    0.45    1.26
  -8  -6  12    1.21    1.15
  -8  -4  11    3.69    1.43
  -8  -2  10    0.63    1.53
  -8   3  10    1.78    1.61
  -8   5  11    3.64    1.68
  -8   8  14    0.28    2.46
  -7 -10  14    0.09    1.52
  -7  -9  13    0.62    1.83
  -7  -5   9    0.59    1.38
  -7  -3   8   10.25    1.35
  -7   4   8    2.40    1.42
  -7   6   9    2.18    1.53
  -6 -11  13   -0.16    1.97
  -6  -9  10    1.54    1.11
  -6  -8   9    3.23    1.08
  -6  -5   7    1.53    1.33
  -6  -3   6    4.75    0.91
  -6   3   6    3.37    1.24
  -6  11  12    0.60    2.55
  -5 -12  12    2.75    1.42
  -5  -6   6    3.30    1.26
  -5  -4   5    1.27    1.22
  -5  13  13    1.34    3.42
  -4 -13  12    0.68    1.96
  -4 -11   9    0.85    1.48
  -4  -8   6    8.71    1.35
  -4  -1   3   17.59    1.06
  -4   0   3    6.85    1.35
  -4   1   3   19.85    1.41
  -4  10   7    2.17    2.48
  -4  11   8    0.95    2.96
  -3 -14  12    3.78    2.12
  -3 -13  10    1.44    1.23
  -3   0   2   32.44    1.47
  -3   1   2  109.47    1.98
  -2 -13   9   -0.22    1.65
  -2  14   9    0.45    3.04
  -1 -13   8    1.62    1.59
  -1  -6   2   75.93    1.71
  -1  14   8   -0.66    2.31
   0 -12   6    0.16    1.40
   0 -10   4    0.53    1.26
   0  -5   1  106.18    2.18
   0   6   1    8.65    1.53
   0  11   4    3.43    1.73
   0  13   6    2.88    1.86
   1 -14   8    0.35    1.93
   1   4   0    3.08    1.30
   1   7   1    5.30    1.26
   1  15   8    1.72    2.12
   2   5   0    1.23    1.35
   3 -15   9   -0.33    2.32
   3  11   3    7.45    1.35
   3  12   4    0.88    1.52
   3  13   5   -0.89    1.58
   3  14   6    2.30    1.85
   3  16   9   -1.25    2.38
   4 -15   9   -0.89    2.84
   4  -7   1    8.12    2.07
   4   8   1    0.43    1.16
   4  11   3   -0.81    1.41
   4  12   4    1.34    1.58
   4  13   5    0.33    1.65
   4  14   6    0.10    1.61
   5   5   0   10.43    1.24
   5  12   4    1.38    1.59
   5  13   5   -1.20    1.70
   6   4   0    0.36    0.87
   6   7   1    6.59    1.22
   6   9   2    2.98    1.35
   6  15   8    1.65    2.23
   7  -2   0    3.14    1.27
   7  -1   0    5.55    0.91
   7   2   0    0.58    0.89
   7   3   0   12.88    1.30
   7   6   1    0.04    0.92
   7  10   3    1.88    1.53
   7  11   4    2.76    1.51
   7  13   6    0.99    1.76
   7  14   7   -2.35    2.20
   8  -4   1    0.61    1.30
   8   5   1    1.56    1.35
   8   9   3    0.19    1.46
   9 -12   7    2.93    3.15
   9 -11   6    0.91    2.42
   9 -10   5   -0.04    2.16
   9  -5   2   -1.10    1.45
   9  -1   1    4.34    1.42
   9   0   1    7.66    1.34
   9   1   1    4.53    1.27
   9   2   1    5.06    1.38
   9   6   2   -1.29    1.48
   9   8   3    1.20    1.49
  10 -11   7    0.01    2.58
  10 -10   6   -0.63    2.39
  10  -2   2    1.71    1.42
  10   3   2    3.26    1.40
  10   6   3    1.73    1.14
  10   8   4    0.62    1.17
  11  -3   3   -1.54    1.72
  11  -2   3    0.98    1.20
  11   3   3   -0.67    1.26
  11   4   3    1.83    1.59
  11   6   4    0.27    1.25
  11   8   5    2.85    1.82
  12  -7   6    1.38    2.32
  12  -5   5    0.35    2.03
  12  -2   4    2.75    1.86
  12  -1   4    1.28    1.37
  12   2   4    0.27    1.36
  12   3   4    3.33    1.90
  12   6   5    1.22    2.16
  13   0   5   -0.30    1.95
  13   1   5   -1.09    1.97
  -9  -4  15    0.52    1.91
  -9  -3  14    1.60    1.41
  -9  -2  14   -1.50    1.92
  -9   0  13    2.47    1.32
  -9   1  13   -0.56    1.37
  -9   3  14    3.65    1.95
  -9   5  15    0.18    2.16
  -8  -7  14    2.12    1.79
  -8  -6  13    0.75    1.75
  -8  -5  12   -0.74    1.50
  -8  -3  11   -0.78    1.59
  -8  -1  10    0.29    1.09
  -8   0  10   -0.08    1.44
  -8   1  10    0.23    1.52
  -8   2  10   -0.63    1.10
  -8   4  11    0.20    1.51
  -8   6  12    0.64    1.83
  -8   7  13    1.26    2.01
  -7  -8  12    2.64    1.59
  -7  -7  11    0.53    1.55
  -7  -6  10    1.03    1.39
  -7  -2   8    0.76    1.36
  -7   3   8    9.19    1.40
  -7   7  10    0.75    1.62
  -7   8  11    2.16    1.96
  -7   9  12    0.14    1.81
  -6 -11  14    0.84    2.08
  -6 -10  12    1.79    1.68
  -6  -6   8    6.06    1.36
  -6  -2   6    1.43    0.89
  -6  -1   6    5.54    1.26
  -6   2   6   -0.68    1.27
  -5 -12  13   -2.96    2.09
  -5 -11  11   -1.21    1.26
  -5 -10  10   -0.25    1.50
  -5  -7   7    1.07    1.27
  -4 -12  11    1.31    1.62
  -4 -10   8    2.13    1.33
  -4  -9   7    0.49    1.28
  -4  -4   4   29.78    1.40
  -3 -12   9   -0.16    1.54
  -3 -11   8    0.16    1.38
  -3  -8   5   29.62    1.37
  -2 -14  11    1.57    1.90
  -2 -12   8    2.16    1.45
  -2  -8   4   17.85    1.30
  -2  -4   2   72.13    1.68
  -1 -12   7   -1.87    1.43
  -1  -9   4    3.90    1.29
  -1  -3   1   13.99    1.56
   0 -14   9    1.63    1.87
   0 -11   5    1.04    1.29
   0  -7   2   10.91    1.28
   0  14   7    2.40    1.93
   1 -15  10    1.46    2.12
   1   9   2    1.03    1.34
   2  11   3   -1.38    1.54
   2  12   4    3.50    1.48
   2  13   5    2.06    1.57
   2  14   6   -0.14    1.75
   2  16   9   -0.41    2.47
   3 -12   5    3.03    1.90
   3 -11   4   12.79    2.15
   3   8   1    3.72    0.86
   4 -12   5    0.29    2.61
   4 -11   4    5.28    2.60
   4   6   0    7.61    1.24
   4  10   2    1.13    1.29
   4  15   7   -0.70    2.06
   5   8   1    4.35    1.27
   5  11   3    0.40    1.35
   5  14   6    1.00    1.87
   6  -4   0    0.82    1.32
   6   5   0    0.85    1.19
   6  12   4   -1.01    1.65
   6  13   5    0.27    1.73
   7   4   0    0.24    1.28
   7   7   1    5.64    1.31
   7   9   2    1.82    1.32
   8   6   1    3.07    1.24
   8   8   2    1.38    1.51
   8  11   4    3.87    1.56
   8  12   5    1.38    1.89
   8  13   6    2.40    2.02
   9  -9   4    0.32    2.01
   9  -2   1    6.44    1.36
   9   3   1    0.00    0.95
   9   4   1    2.17    1.25
   9  10   4   -0.61    1.80
   9  11   5   -0.40    1.35
   9  12   6    1.54    1.51
  10  -9   5    1.24    1.90
  10  -6   3    3.45    1.66
  10  -3   2    0.94    1.14
  10   4   2    1.53    1.06
  10   5   2    0.89    1.39
  10   7   3    0.20    1.50
  10   9   4    1.14    1.70
  10  10   5    3.60    1.83
  10  11   6    0.39    1.53
  11  -9   6    0.24    2.53
  11  -6   4   -0.56    1.84
  11  -4   3    2.40    1.62
  11   5   3    0.49    1.74
  11   7   4    1.14    1.64
  11   9   5   -4.02    1.96
  12  -6   5    0.25    2.22
  12  -3   4    1.01    1.75
  12   4   4   -0.71    1.40
  12   7   5    5.16    2.22
  13  -2   5    0.81    2.21
  13  -1   5   -1.10    1.61
  13   2   5    0.03    1.59
  13   3   5    1.36    2.23
  -9  -4  16    1.82    1.99
  -9  -3  15   -2.06    1.46
  -9  -2  15    1.14    1.99
  -9  -1  14   -0.09    1.34
  -9   0  14    2.75    1.95
  -9   1  14   -2.29    1.94
  -9   2  14    0.36    1.75
  -9   3  15    1.43    1.93
  -9   4  15    1.19    2.10
  -8  -7  15    0.34    1.87
  -8  -6  14    1.76    1.88
  -8  -5  13    2.18    1.70
  -8  -4  12    0.95    1.61
  -8  -2  11    2.34    1.61
  -8   3  11    0.93    1.62
  -8   5  12   -0.18    1.87
  -8   8  15    0.85    2.40
  -7  -9  14   -0.24    1.50
  -7  -8  13    1.77    1.83
  -7  -5  10   -1.21    1.41
  -7  -4   9   -0.45    0.95
  -7  -1   8    1.51    0.94
  -7   0   8   17.33    1.49
  -7   1   8    2.31    1.46
  -7   2   8    0.52    1.28
  -7   5   9    0.24    1.45
  -7  10  14    1.49    2.37
  -6 -11  15    0.63    2.23
  -6 -10  13    1.46    1.90
  -6  -9  11    4.64    1.14
  -6  -8  10    0.18    1.37
  -6  -7   9    5.82    0.99
  -6  -4   7    0.69    0.95
  -6   0   6    0.34    0.87
  -6   1   6    7.65    0.92
  -6   5   7    0.84    1.34
  -6   7   8    1.65    1.48
  -6  10  11    0.82    2.24
  -5 -12  14   -1.68    1.90
  -5 -11  12    3.66    1.77
  -5  -9   9    0.09    1.40
  -5  -8   8    3.25    1.25
  -5  -5   6    5.51    1.21
  -5  -3   5    1.86    0.88
  -5   4   5    0.83    1.36
  -5   8   7    0.74    1.66
  -4 -13  13    0.74    1.54
  -4  -6   5    2.77    0.86
  -4   5   4   12.40    1.61
  -3 -14  13   -0.37    1.60
  -3 -13  11    0.06    1.62
  -3 -10   7    2.66    1.40
  -3  -9   6    1.12    1.28
  -3  -6   4   13.70    1.25
  -3  -4   3   52.22    1.57
  -2 -11   7    1.82    1.39
  -2 -10   6    3.43    1.25
  -2  -9   5    1.14    1.29
  -2  -6   3   20.02    1.33
  -1 -15  12    2.28    1.85
  -1 -14  10   -0.83    1.67
  -1 -11   6    2.35    1.46
  -1 -10   5    1.57    1.26
  -1   9   3    2.75    1.52
   0 -15  11    3.25    2.06
   0  10   3    4.92    1.58
   0  16  10    1.48    2.83
   1 -13   7   -0.30    1.57
   1  -9   3    1.60    1.58
   2 -14   8   -0.54    2.05
   2   8   1    1.23    1.25
   3   6   0   56.25    1.21
   3  10   2   13.38    1.38
   3  15   7   -0.73    1.93
   4   0  -1   12.81    1.42
   4   1  -1   90.72    1.69
   4   2  -1   32.15    1.47
   5  -7   1    1.47    1.70
   5   0  -1   23.86    1.38
   5   1  -1   13.39    1.31
   5   6   0    2.86    0.87
   5  10   2    6.90    1.33
   5  15   7   -0.25    2.02
   6 -14   8    1.24    3.74
   6   8   1    0.97    1.24
   6  11   3    2.50    1.10
   6  14   6   -0.51    1.75
   6  15   7    1.95    1.90
   7  -6   1    1.02    1.31
   7  -3   0   12.76    1.26
   7   5   0    3.76    1.22
   7  12   4    0.86    1.56
   7  13   5    2.69    1.69
   8 -11   5   -0.23    2.43
   8  -7   2    1.51    1.44
   8  -5   1    3.61    1.38
   8  -1   0    1.25    1.37
   8   0   0    8.29    0.96
   8   1   0    1.31    0.97
   8   2   0    3.10    1.23
   8   3   0    7.37    1.27
   8  10   3    0.44    1.68
   9  -6   2   -0.29    1.56
   9  -3   1    2.79    1.33
   9   5   1    1.73    1.41
   9   7   2    1.52    1.06
   9   9   3   -1.60    1.54
  10  -8   4    0.50    1.85
  10  -4   2   -1.19    1.56
  10   8   3    3.16    1.52
  11  -8   5    0.83    2.05
  11  -1   2   -0.68    1.51
  11   0   2    3.43    1.67
  11   1   2    1.47    1.69
  11   2   2   -1.97    1.69
  11   6   3    2.62    1.66
  11   8   4    1.65    1.96
  12  -4   4   -1.01    1.91
  12   0   3    1.01    1.89
  12   1   3    0.57    1.79
  12   2   3    1.96    1.66
  12   5   4    0.41    1.49
  12   6   4   -4.46    1.90
  13  -3   5    1.26    2.04
  -9  -3  16   -0.10    1.54
  -9  -2  16   -2.45    2.19
  -9  -1  15    2.66    1.89
  -9   0  15   -1.82    2.05
  -9   1  15   -0.35    2.07
  -9   2  15    0.14    2.06
  -8  -7  16   -0.33    1.64
  -8  -6  15    0.74    2.05
  -8  -5  14   -1.25    1.71
  -8  -4  13    1.09    1.59
  -8  -3  12   -0.73    1.68
  -8  -1  11   -0.17    1.12
  -8   0  11    0.43    1.54
  -8   1  11    2.58    1.48
  -8   2  11    0.04    1.61
  -8   6  13   -1.73    1.91
  -8   7  14    0.38    2.06
  -7  -9  15    2.06    1.58
  -7  -8  14    1.95    1.70
  -7  -7  12    1.94    1.16
  -7  -6  11   -1.49    1.07
  -7  -3   9    0.22    0.96
  -7   4   9    0.93    1.45
  -7   6  10    1.08    1.58
  -6 -10  14    0.61    1.77
  -6  -9  12   -1.13    1.77
  -6  -5   8    1.76    1.24
  -6  -3   7    4.53    1.23
  -6   8   9    3.73    1.74
  -6   9  10    0.57    1.88
  -5 -12  15   -0.29    1.99
  -5 -10  11    1.70    1.70
  -5  -6   7    5.24    1.19
  -5  -2   5   22.34    1.02
  -5  11  10    0.67    2.38
  -4 -13  14   -0.66    2.13
  -4 -12  12   -1.96    1.88
  -4 -11  10    2.69    1.13
  -4 -10   9   -0.62    1.43
  -4  -7   6    4.37    1.27
  -4  -3   4    6.05    1.38
  -3 -13  12   -0.04    1.73
  -3 -12  10    0.15    1.68
  -2 -14  12    1.74    1.95
  -2 -13  10    0.42    1.74
  -1 -15  13   -0.53    1.99
  -1 -13   9    2.43    1.54
   0 -13   8    1.86    1.50
   0   2   0    5.60    1.73
   1 -12   6    1.80    1.70
   1  12   4    2.32    1.47
   1  13   5    0.40    1.49
   1  14   6    0.00    1.96
   1  16   9   -0.83    2.42
   2 -15  10    3.25    2.07
   2   6   0    0.42    1.24
   2  10   2    3.42    1.30
   2  15   7   -0.51    1.88
   3   0  -1    2.66    1.30
   3   1  -1  193.65    2.07
   3   2  -1  114.09    1.95
   3  16   8    0.19    2.22
   4  -5   0   12.55    1.57
   4  -1  -1   92.92    1.82
   4   3  -1   12.67    1.30
   4   7   0    3.05    1.18
   4   9   1    2.37    1.31
   4  16   8   -0.61    2.22
   5  -5   0   13.28    1.61
   5  -1  -1   11.17    1.30
   5   2  -1   16.56    1.02
   5   3  -1   11.56    1.32
   5   9   1    7.93    1.34
   6   0  -1   21.00    1.26
   6   1  -1    8.05    1.27
   6   2  -1    3.16    1.14
   6   6   0    4.11    0.88
   6  10   2    1.69    1.01
   7  -8   2    7.73    1.80
   7   8   1    3.25    1.34
   7  11   3   -0.20    1.50
   7  14   6   -0.81    1.86
   8 -12   6   -0.27    3.20
   8 -10   4    1.31    2.09
   8  -2   0    4.91    1.36
   8   4   0    0.48    1.29
   8   7   1    0.59    1.38
   8   9   2    0.38    1.57
   9  -8   3   -0.51    1.94
   9  -4   1    2.84    1.46
   9   6   1    0.87    1.34
   9   8   2    0.38    1.51
   9  11   4    1.55    1.88
   9  12   5   -0.47    2.08
  10  -1   1    0.13    1.49
  10   0   1    3.42    1.01
  10   1   1    1.71    1.02
  10   2   1    1.12    1.42
  10   3   1    3.72    1.55
  10   6   2   -1.96    1.14
  10  10   4    2.81    2.02
  10  11   5    0.69    1.92
  11  -7   4   -1.15    2.06
  11  -5   3    0.31    1.77
  11  -2   2    2.07    1.68
  11   3   2    4.35    1.20
  11   4   2    4.77    1.71
  11   7   3    3.32    1.61
  12  -5   4   -0.23    2.08
  12  -2   3    4.44    1.82
  12  -1   3    1.31    1.35
  12   3   3   -0.50    1.34
  12   4   3   -1.69    1.95
  13  -1   4   -1.94    2.20
  13   0   4   -2.09    2.10
  13   1   4    1.38    1.92
  13   2   4   -2.29    2.16
  13   3   4    9.02    2.19
  -9  -1  16   -1.38    1.95
  -9   0  16    0.14    2.12
  -9   1  16   -0.15    2.08
  -9   2  16    0.04    2.18
  -9   3  16    0.82    2.04
  -8  -6  16    1.38    2.17
  -8  -5  15    2.15    1.82
  -8  -3  13    2.51    1.59
  -8  -2  12   -0.44    1.49
  -8  -1  12   -0.94    1.54
  -8   3  12    1.59    1.56
  -8   4  12    0.00    1.52
  -8   5  13   -0.06    1.66
  -8   7  15    5.81    2.25
  -7  -8  15   -2.53    1.87
  -7  -7  13   -0.02    1.64
  -7  -6  12   -0.10    1.50
  -7  -5  11    2.00    1.47
  -7  -4  10   -0.44    0.94
  -7  -2   9    3.78    0.96
  -7  -1   9    3.32    1.31
  -7   3   9   -0.67    1.40
  -7   7  11   -0.27    1.64
  -7   8  12    0.71    2.06
  -7   9  13    2.47    1.94
  -6 -10  15    1.83    1.88
  -6  -9  13    0.50    1.65
  -6  -8  11    0.06    1.08
  -6  -7  10    0.48    1.29
  -6  -6   9    0.64    0.96
  -6  -4   8    3.35    1.22
  -6  -2   7    7.88    1.29
  -6   4   7    2.52    1.26
  -5 -11  13    2.26    1.70
  -5  -9  10    1.31    1.49
  -5  -8   9    2.22    1.37
  -5  -7   8   -0.11    1.28
  -5  -4   6   -0.04    1.13
  -5  -1   5    3.73    0.85
  -5   0   5   30.42    1.33
  -5   2   5   21.41    1.32
  -5   3   5    1.86    1.18
  -5   6   6    3.21    1.32
  -5   9   8    2.79    1.87
  -5  10   9    3.22    2.07
  -4 -11  11    1.34    1.50
  -4  -9   8    0.76    0.98
  -4  -8   7    1.23    0.95
  -4  -5   5   14.11    1.23
  -4   7   5    1.81    1.54
  -3 -11   9    0.13    1.47
  -3  -7   5    1.31    1.26
  -3  -3   3   87.88    1.70
  -2 -12   9    2.38    1.56
  -2  -3   2   82.69    1.73
  -1 -14  11   -1.45    1.85
  -1  -7   3    2.95    1.23
  -1  15   9    0.33    2.59
   0 -15  12    0.02    2.13
   0 -14  10    2.00    1.93
   0  -8   3    0.47    1.22
   0  15   8    0.31    2.39
   1 -15  11    0.53    2.17
   1 -14   9    0.86    1.76
   1 -11   5    1.26    1.66
   1 -10   4    4.33    1.57
   1   5   0   36.71    1.49
   1  11   3    7.53    1.39
   2  -8   2    2.34    1.72
   3 -14   8    0.40    2.12
   3  -1  -1  166.44    2.34
   3   3  -1    9.06    1.35
   3   7   0    3.89    1.23
   3   9   1    3.54    1.31
   3  12   3    1.39    1.61
   3  13   4   -0.01    1.61
   3  14   5   -0.38    1.77
   4   4  -1    0.02    1.32
   4  12   3   -0.53    1.56
   4  13   4    1.71    1.51
   4  14   5    1.06    1.75
   5   4  -1   35.41    1.42
   5   7   0   18.65    1.00
   5  12   3    2.74    1.58
   5  13   4   -0.35    1.59
   5  14   5    0.49    1.89
   6  -7   1    6.19    1.64
   6  -1  -1    7.52    1.28
   6   3  -1   10.25    1.29
   6   7   0    1.65    1.24
   6   9   1    6.96    1.39
   6  12   3    2.74    1.43
   6  13   4    1.66    1.71
   6  14   5    2.95    1.73
   7  -4   0    2.08    1.26
   7   6   0    2.12    0.92
   7  10   2    2.47    1.10
   8  -9   3    0.51    2.06
   8  -3   0    5.05    1.33
   8   5   0   -0.34    1.33
   8  11   3    1.00    1.73
   8  12   4   -0.64    1.71
   8  13   5   -0.61    1.83
   9   0   0    0.85    1.42
   9   1   0    4.41    1.35
   9   2   0   -0.71    1.37
   9   3   0    3.22    1.26
   9  10   3    0.68    1.71
  10  -7   3    2.13    1.71
  10  -5   2   -0.06    1.46
  10  -2   1    1.02    1.42
  10   4   1    0.94    1.37
  10   7   2   -0.45    1.17
  10   9   3    3.92    1.89
  11  -3   2    1.47    1.75
  11   5   2    2.56    1.82
  11   9   4    2.21    1.55
  12  -7   5    1.02    2.27
  12  -3   3    2.85    1.92
  12   5   3    2.33    2.10
  12   7   4    1.38    1.54
  13  -3   4    0.34    1.98
  13  -2   4    1.56    2.01
  -8  -5  16    1.18    2.06
  -8  -4  14    3.31    1.34
  -8  -2  13   -0.36    1.74
  -8   0  12    2.07    1.45
  -8   1  12    0.16    1.57
  -8   2  12    0.20    1.51
  -8   4  13   -0.22    1.60
  -8   6  14   -0.53    1.92
  -7  -8  16    0.01    2.25
  -7  -7  14    0.51    1.77
  -7  -4  11    0.90    1.32
  -7  -3  10    4.03    1.01
  -7   0   9    2.74    0.98
  -7   1   9   -1.29    1.33
  -7   2   9    3.91    1.34
  -7   5  10    0.57    1.54
  -6 -10  16    1.79    1.99
  -6  -8  12    0.73    1.57
  -6  -5   9    1.15    1.33
  -6  -1   7    6.98    0.94
  -6   0   7    0.53    1.26
  -6   2   7    7.82    1.21
  -6   3   7    3.83    1.34
  -6   6   8    5.18    1.47
  -6  11  13    0.49    2.36
  -5 -11  14    0.88    1.97
  -5 -10  12    2.06    1.60
  -5  -5   7   16.98    1.29
  -5   1   5    3.88    0.89
  -4 -12  13   -0.19    1.40
  -4 -10  10    0.30    1.46
  -4  -6   6    5.71    1.23
  -4  -2   4   49.70    1.20
  -4   4   4   26.42    1.60
  -4  13  11    0.27    3.22
  -3 -13  13    1.05    2.04
  -3 -12  11    0.64    1.73
  -3 -10   8    3.47    1.42
  -3  -9   7   -0.41    1.39
  -3  -8   6    3.52    1.29
  -3  -5   4   26.09    1.39
  -3   5   3   63.57    2.16
  -3   9   5   20.01    3.27
  -2 -14  13   -1.30    1.83
  -2 -13  11    1.41    1.74
  -2 -11   8    0.64    1.37
  -2  -7   4   22.35    0.99
  -1 -12   8   -0.44    1.51
  -1  -5   2    0.99    1.17
  -1  -2   1   56.73    2.02
   0 -12   7    6.93    1.56
   1   8   1    8.61    1.33
   1  15   7    1.78    2.08
   2 -13   7    1.58    1.61
   2  16   8    1.46    2.09
   3 -15  10   -1.19    2.41
   3   4  -1   57.35    1.59
   3  11   2    1.86    1.32
   3  15   6   -2.12    2.17
   4 -14   8   -0.63    2.38
   4  -2  -1   36.60    1.47
   4  11   2    0.53    1.35
   4  15   6   -1.44    1.75
   5 -14   8    0.36    2.76
   5  -2  -1   18.45    1.04
   5   5  -1   10.12    1.22
   5  11   2    1.30    1.35
   5  15   6    0.69    1.82
   6  -5   0    0.24    1.30
   6  -2  -1    2.12    1.24
   6   4  -1   11.14    1.18
   6  11   2   -0.83    1.47
   6  15   6   -0.31    2.05
   7   0  -1    0.95    1.24
   7   1  -1    2.63    0.89
   7   2  -1    3.71    0.89
   7   3  -1    2.85    1.27
   7   7   0    3.38    1.29
   7   9   1    4.38    1.42
   7  12   3    2.43    1.72
   7  13   4    0.71    1.95
   7  14   5    1.95    2.03
   8  -6   1    1.45    1.44
   8   6   0    4.19    1.32
   8   8   1    0.94    1.08
   8  10   2   -0.17    1.63
   9  -7   2    0.04    1.81
   9  -5   1    1.08    1.49
   9  -2   0    1.79    1.34
   9  -1   0    0.69    1.00
   9   4   0    7.44    1.37
   9   7   1    1.21    1.05
   9   9   2    1.38    1.22
   9  12   4    1.61    1.84
   9  13   5    3.13    2.18
  10  -3   1    5.10    1.58
  10   5   1    0.76    1.05
  10   8   2   -1.25    1.68
  10  11   4   -0.55    2.13
  11  -6   3    3.67    1.83
  11  -4   2    1.21    1.73
  11   1   1   -0.46    1.53
  11   2   1    0.34    1.51
  11   6   2    0.09    1.62
  11   8   3    0.69    1.41
  11  10   4   -2.21    2.02
  12  -6   4    3.23    2.06
  12  -4   3   -1.11    1.90
  12   0   2    2.76    1.84
  12   1   2    4.52    1.83
  12   2   2   -2.03    1.83
  12   3   2    1.28    1.69
  12   6   3   -1.28    1.91
  13   1   3   -0.14    1.91
  13   2   3   -2.82    1.90
  -8  -5  17    1.22    2.28
  -8  -4  15   -0.18    1.41
  -8  -4  16    0.19    1.86
  -8  -3  14    0.56    1.34
  -8  -2  14    1.01    1.65
  -8  -1  13    0.84    1.50
  -8   0  13   -1.16    1.68
  -8   1  13   -1.21    1.52
  -8   2  13    1.03    1.53
  -8   3  13   -0.64    1.71
  -8   5  14   -0.40    1.89
  -8   6  15    0.77    2.04
  -7  -7  15    2.10    1.89
  -7  -6  13   -0.68    1.17
  -7  -5  12    2.99    1.09
  -7  -2  10    1.42    0.96
  -7  -1  10    1.39    1.29
  -7   4  10    0.06    1.54
  -7   6  11    1.59    1.58
  -7   9  14    0.10    2.04
  -6  -9  14    3.08    1.44
  -6  -7  11   -2.64    1.10
  -6  -6  10    0.85    1.04
  -6  -3   8    4.80    0.95
  -6   1   7    5.28    0.89
  -6   7   9    5.15    1.63
  -6  10  12    0.59    2.16
  -5 -11  15    3.16    2.08
  -5 -10  13    0.84    1.80
  -5  -9  11    1.01    1.17
  -5  -8  10    3.73    1.44
  -5  -6   8    1.13    1.29
  -5  -3   6    7.37    0.91
  -5  12  12    1.65    2.51
  -4 -12  14    3.61    1.82
  -4 -11  12   -0.39    1.69
  -4  -9   9    2.65    1.44
  -4  -8   8    2.13    1.24
  -4  -7   7    0.13    1.31
  -4  -4   5   15.87    1.33
  -4  -1   4   25.42    1.46
  -3 -13  14    3.15    2.16
  -3 -11  10    0.11    1.44
  -3  -2   3    5.22    1.33
  -2 -14  14   -1.00    2.24
  -2 -10   7    5.66    1.33
  -2  -9   6    0.09    1.34
  -2  -8   5    5.07    1.29
  -2  -5   3   27.06    1.41
  -2   5   2   73.45    3.84
  -1 -14  12    0.08    1.97
  -1 -13  10    1.85    1.73
  -1 -11   7    5.63    1.47
  -1  -8   4   11.39    1.31
  -1  12   5    2.88    2.06
   0 -15  13    2.60    2.23
   0 -11   6    3.34    1.39
   0 -10   5    2.87    1.22
   0  -9   4    0.46    1.24
   0   3   0    0.01    1.90
   0   7   1   87.98    2.10
   0   9   2    3.88    1.56
   1 -13   8    2.21    1.72
   1  10   2    4.16    1.32
   2 -15  11    0.04    2.40
   2 -14   9    0.23    2.07
   2   1  -1   11.20    1.25
   2   2  -1  218.33    2.60
   2   7   0    0.49    1.22
   2   9   1   14.46    1.36
   2  12   3    4.12    1.44
   2  13   4   -0.65    1.58
   2  14   5    1.70    1.59
   3  -5   0   11.80    2.08
   4 -15  10   -0.89    2.49
   4   5  -1   11.92    0.95
   4   8   0    2.91    1.25
   4  10   1    2.04    1.38
   4  16   7   -0.36    2.15
   5   8   0    6.71    0.93
   5  10   1    5.40    1.45
   5  16   7    2.55    2.20
   6   5  -1    8.17    1.23
   6   8   0    2.90    1.32
   6  10   1    3.17    1.43
   7  -5   0    4.15    1.57
   7  -1  -1    2.10    0.90
   7   4  -1    1.12    1.25
   7  11   2    3.90    1.63
   8  -4   0   -0.97    1.31
   8   1  -1    9.42    1.37
   8   2  -1    4.76    1.33
   8   9   1   -1.06    1.57
   8  12   3    0.18    1.66
   8  13   4    4.00    2.00
   8  14   5    2.16    1.94
   9   5   0    3.16    1.33
   9   8   1    0.16    1.50
   9  11   3   -0.56    1.71
  10 -11   6    1.86    2.85
  10 -10   5    1.32    2.39
  10  -9   4    0.76    2.19
  10  -6   2   -1.79    1.68
  10  -4   1    1.29    1.57
  10   1   0    5.01    1.49
  10   2   0    1.85    1.53
  10   6   1    1.56    1.07
  10  10   3    2.64    1.44
  11  -9   5   -0.87    2.20
  11  -8   4   -0.46    2.33
  11  -1   1    1.47    1.67
  11   0   1   -0.07    1.16
  11   3   1    0.30    1.14
  11   4   1    4.83    1.70
  11   7   2    1.11    1.76
  11   9   3    0.82    2.09
  12  -2   2    2.27    1.66
  12  -1   2    5.13    1.72
  12   4   2   -2.82    1.96
  12   7   3    1.66    1.90
  13  -4   4    0.43    1.99
  13  -1   3    2.47    2.19
  13   0   3    2.24    1.50
  13   3   3    5.04    1.95
  13   4   3    0.32    2.17
  -8  -4  17   -0.99    2.17
  -8  -3  15    0.79    1.39
  -8  -3  16   -5.06    1.87
  -8  -2  15   -2.17    1.71
  -8  -1  14   -0.33    1.71
  -8   0  14    2.21    1.58
  -8   3  14   -1.67    1.60
  -8   4  14    1.52    1.85
  -8   5  15    0.73    1.75
  -8   6  16   -1.60    2.16
  -7  -7  16    2.97    1.83
  -7  -6  14   -2.02    1.22
  -7  -5  13   -0.87    1.55
  -7  -4  12    1.71    1.49
  -7  -3  11    2.29    1.07
  -7   0  10    3.70    1.46
  -7   1  10    1.66    1.41
  -7   2  10   -0.30    1.37
  -7   3  10    2.12    1.45
  -7   7  12    0.71    1.70
  -7   8  13    2.17    1.88
  -6  -9  15    1.75    1.43
  -6  -9  16    1.50    1.89
  -6  -8  13    1.88    1.21
  -6  -7  12   -1.50    1.51
  -6  -6  11    2.36    1.32
  -6  -5  10   -0.97    1.25
  -6  -4   9    4.78    1.25
  -6  -2   8    6.10    1.22
  -6   5   8    1.32    1.36
  -6   8  10    0.66    1.79
  -6   9  11    1.28    2.04
  -6  11  14    1.11    2.51
  -5 -11  16    4.93    2.00
  -5 -10  14    0.53    1.70
  -5  -9  12    1.53    1.64
  -5  -7   9   -0.33    0.96
  -5  -4   7    3.80    1.19
  -5  -2   6    5.51    1.17
  -5   5   6    4.89    1.32
  -5   7   7   -0.56    1.70
  -4 -12  15   -2.36    2.13
  -4 -10  11   -1.04    1.49
  -4   0   4    0.60    1.32
  -4   3   4    5.84    1.27
  -3 -13  15    0.08    2.00
  -3 -12  12   -0.46    1.66
  -3 -10   9    2.82    1.34
  -3  -6   5    3.56    1.19
  -2 -13  12    0.76    1.66
  -2 -12  10    0.13    1.53
  -2  -2   2   93.23    1.91
  -1 -10   6    5.16    1.31
  -1  -9   5   12.45    1.37
  -1  13   6    0.53    2.13
   0 -14  11    1.62    1.89
   0 -13   9    0.22    1.64
   0  -6   2   21.73    1.34
   0  -4   1    7.24    1.33
   0  12   4    2.54    1.84
   0  13   5    0.02    1.75
   0  16   9    1.04    2.79
   1 -15  12    1.34    2.17
   1 -14  10    1.05    1.80
   1   6   0   10.98    1.31
   1  16   8    3.27    2.63
   2 -12   6    0.35    1.47
   2   0  -1   59.92    1.73
   2   3  -1   11.71    1.04
   2  11   2    2.36    1.52
   2  15   6    0.78    1.83
   3 -13   7    1.74    1.88
   3  -2  -1  105.79    2.10
   3   5  -1   22.47    1.45
   3   8   0    1.42    1.20
   3  10   1    4.45    1.34
   3  16   7    0.22    2.13
   4   6  -1    5.45    1.21
   4  13   3    1.03    1.76
   4  14   4    3.77    1.82
   5 -15  10    1.13    2.81
   5  -3  -1   11.55    1.29
   5   6  -1   15.55    1.27
   5  13   3    1.95    1.64
   5  14   4    1.74    1.77
   6 -10   3    1.19    3.23
   6  -3  -1   10.96    1.36
   6   6  -1    3.80    1.25
   6  13   3    0.82    1.59
   6  14   4   -1.33    1.65
   7  -7   1    5.33    1.69
   7  -2  -1    3.74    1.23
   7   5  -1    1.63    0.95
   7   8   0    1.63    1.27
   7  10   1    3.32    1.53
   8  -8   2    1.51    1.78
   8  -1  -1   11.24    1.42
   8   0  -1   -1.21    0.99
   8   3  -1    3.10    0.92
   8   4  -1    4.38    1.27
   8   7   0    1.51    1.02
   8  11   2    1.68    1.66
   9  -3   0    1.34    1.34
   9   6   0    1.87    1.35
   9  10   2   -0.80    1.26
  10  -8   3    0.31    2.13
  10  -1   0    6.10    1.57
  10   0   0    2.15    1.02
  10   3   0   -1.78    1.13
  10   4   0    2.45    1.50
  10   7   1    1.48    1.16
  10   9   2    1.29    1.36
  10  11   3    0.46    1.85
  11  -5   2   -2.16    1.83
  11  -2   1    2.38    1.56
  11   5   1    0.10    1.58
  11   8   2   -0.44    1.89
  12  -5   3    1.12    2.04
  12  -3   2   -0.54    1.74
  12   5   2    1.65    1.46
  12   6   2    2.79    1.84
  12   8   3   -0.26    2.21
  13  -3   3    1.91    1.94
  13  -2   3   -0.36    1.59
  -8  -3  17    0.22    2.11
  -8  -2  16    2.35    1.92
  -8  -1  15   -0.78    1.80
  -8   0  15   -0.39    1.68
  -8   1  14   -1.81    1.64
  -8   2  14    2.02    1.64
  -8   4  15    0.76    1.93
  -8   5  16    1.56    1.92
  -7  -7  17   -0.08    1.61
  -7  -6  15   -0.95    1.27
  -7  -6  16   -2.08    1.79
  -7  -5  14   -0.12    1.61
  -7  -4  13    3.92    1.44
  -7  -3  12   -0.88    1.49
  -7  -2  11    2.27    0.99
  -7  -1  11    0.96    1.33
  -7   5  11    0.18    1.39
  -7   6  12    0.16    1.78
  -7   8  14    0.57    2.11
  -7   9  15   -0.01    2.26
  -6  -8  14    0.97    1.31
  -6  -3   9    7.56    1.31
  -6  -1   8    1.98    1.26
  -6   4   8    1.94    1.30
  -5 -10  15   -2.18    1.77
  -5  -8  11   -0.51    1.49
  -5  -5   8   -0.38    1.34
  -5  -1   6    2.64    1.21
  -5   4   6    1.10    1.34
  -4 -11  13   -1.48    1.31
  -4  -9  10    1.68    1.44
  -4  -5   6   46.25    1.33
  -4  -3   5    2.13    1.29
  -4   1   4   28.20    1.08
  -4   2   4   52.12    1.52
  -3 -12  13    2.01    1.91
  -3 -11  11   -0.22    1.43
  -3  -9   8    4.11    1.41
  -3  -8   7    7.34    1.23
  -3  -7   6    0.01    1.27
  -3  -4   4   21.66    1.40
  -3  -1   3   23.80    1.50
  -2 -13  13    0.12    1.74
  -2 -11   9    0.36    1.47
  -2  -6   4   14.35    1.26
  -2  12   6    0.14    3.16
  -1 -14  13    0.91    1.86
  -1 -13  11    2.89    1.83
  -1 -12   9    1.16    1.56
  -1  11   4    0.61    1.97
   0  14   6    0.11    2.01
   1 -12   7    0.16    1.64
   1  -7   2    4.68    1.25
   2 -11   5    9.97    1.78
   2  -9   3    6.23    1.59
   2   4  -1   42.14    1.46
   3 -15  11    0.82    2.48
   4  -3  -1   10.59    1.29
   4   9   0   10.26    1.28
   4  12   2    0.84    1.54
   4  15   5   -0.44    1.89
   5   9   0    4.07    1.40
   5  12   2    3.04    1.43
   5  15   5    1.14    1.79
   5  16   6    1.03    2.25
   6   9   0    2.13    1.35
   6  12   2    1.38    1.55
   6  15   5   -1.59    2.03
   7  -3  -1    0.82    1.23
   7   6  -1    0.31    1.29
   7  12   2    1.87    1.53
   7  13   3    0.29    1.84
   7  14   4    0.40    2.01
   7  15   5    2.35    1.97
   8  -2  -1    5.61    1.38
   8   5  -1    4.07    1.34
   8   8   0    3.17    1.43
   8  10   1   -0.31    1.63
   9 -11   5    0.53    2.85
   9 -10   4   -0.70    2.24
   9  -6   1    1.37    1.56
   9  -4   0    6.01    1.64
   9   0  -1    8.73    1.33
   9   1  -1    5.20    1.37
   9   2  -1    5.66    1.36
   9   3  -1    2.05    1.34
   9   7   0    2.33    1.47
   9   9   1    0.75    1.19
   9  11   2    2.52    1.72
   9  12   3   -0.06    1.76
   9  13   4   -1.93    1.59
  10  -5   1    0.85    1.47
  10  -2   0    3.30    1.53
  10   5   0    0.62    1.36
  10   8   1   -0.76    1.63
  10  10   2    0.81    1.93
  11  -7   3    0.79    1.88
  11  -3   1    3.60    1.68
  11   6   1    0.53    1.21
  11  10   3    0.58    1.62
  12  -7   4    0.78    2.25
  12   0   1   -1.09    1.69
  12   1   1    2.08    1.84
  12   2   1   -2.36    1.80
  12   3   1   -0.77    1.86
  12   7   2    1.09    1.89
  13   0   2    1.50    1.86
  13   1   2   -0.37    2.11
  13   2   2    0.35    2.14
  13   3   2   -1.37    2.08
  -8  -2  17    2.31    1.88
  -8  -1  16    1.74    1.74
  -8  -1  17   -0.16    1.92
  -8   0  16   -0.47    1.82
  -8   1  15    2.58    1.71
  -8   2  15    0.69    1.70
  -8   3  15    1.68    1.32
  -8   3  16    1.64    1.85
  -8   4  16    3.58    2.01
  -7  -6  17    1.45    2.13
  -7  -5  15    0.71    1.73
  -7  -2  12    1.85    1.53
  -7   0  11    0.67    1.44
  -7   1  11    2.52    1.43
  -7   2  11    2.66    1.39
  -7   3  11    2.10    1.53
  -7   4  11    0.95    1.45
  -7   7  13    1.01    1.78
  -6  -8  15   -1.67    1.35
  -6  -8  16   -0.40    1.88
  -6  -7  13    1.03    1.11
  -6  -6  12    1.66    1.47
  -6  -5  11    0.64    1.41
  -6  -4  10   -0.66    1.33
  -6  -2   9    2.39    1.23
  -6   0   8   15.41    1.00
  -6   1   8    0.91    1.29
  -6   2   8    7.10    1.35
  -6   3   8    5.66    1.29
  -6   6   9    1.19    1.48
  -6  10  13    1.88    2.19
  -5 -10  16    0.38    2.05
  -5  -9  13    0.05    1.25
  -5  -7  10    0.72    0.99
  -5  -6   9    1.91    0.92
  -5  -3   7    0.86    1.20
  -5   0   6    1.29    1.24
  -5   1   6    3.92    1.19
  -5   3   6   10.57    1.32
  -5   8   8    0.80    1.62
  -5  11  11    1.66    2.14
  -4 -11  14    1.60    1.37
  -4 -10  12    3.37    1.64
  -4  -8   9    2.62    1.33
  -4  -7   8    2.48    1.31
  -4  -6   7    1.58    1.20
  -4   6   5    2.97    1.54
  -4   8   6    5.79    1.79
  -3 -12  14    1.17    1.80
  -3   4   3   47.90    1.87
  -2 -12  11    2.70    1.52
  -2 -10   8    2.85    1.44
  -2  -4   3   11.26    1.39
  -1 -14  14    1.72    2.12
  -1 -11   8    8.37    1.37
  -1  -6   3   32.66    1.45
  -1   5   1    9.83    2.21
  -1  14   7    2.56    2.39
   0 -14  12    2.66    1.93
   0 -13  10    4.33    1.86
   0 -12   8    1.04    1.36
   0  11   3    0.55    1.81
   1 -15  13   -0.97    2.04
   1   9   1    4.48    1.57
   1  12   3    5.28    1.75
   1  13   4    1.85    1.49
   1  14   5    1.73    1.90
   2 -15  12   -0.27    2.20
   2 -13   8    1.45    1.93
   2 -10   4   10.24    1.67
   2   8   0    5.75    1.29
   2  16   7   -0.39    2.02
   3 -14   9    0.55    2.14
   3   6  -1   15.20    1.27
   3  12   2    0.92    1.45
   3  13   3    1.26    1.58
   3  14   4    1.52    1.64
   3  15   5    0.20    1.76
   4 -13   7    1.67    2.23
   4   7  -1    8.07    1.27
   4  11   1    2.61    1.44
   4  16   6    1.79    2.07
   5   2  -2    5.73    1.29
   5   7  -1    3.17    0.90
   5  11   1    5.00    1.35
   6   1  -2    2.19    1.15
   6   2  -2    8.23    1.22
   6   7  -1    6.42    0.94
   6  11   1    0.71    1.38
   7 -13   7    0.63    4.36
   7   7  -1    6.47    1.31
   7   9   0   -0.20    1.04
   7  11   1   -0.32    1.62
   8  -7   1    1.92    1.67
   8  -5   0    0.08    1.36
   8   6  -1    3.04    1.30
   8  12   2    1.19    1.63
   8  13   3   -0.06    1.98
   8  14   4    0.72    2.12
   9  -9   3   -0.82    1.92
   9  -1  -1    5.18    1.43
   9   4  -1    1.00    1.31
   9   5  -1    3.09    1.32
   9   8   0    2.40    1.49
   9  10   1    0.17    1.59
  10  -7   2    0.93    1.69
  10  -3   0    0.46    1.58
  10   6   0    0.45    1.13
  10   9   1   -1.87    1.68
  10  12   3    1.62    1.95
  11  -6   2    1.99    1.94
  11  -4   1   -0.67    1.62
  11   0   0    1.41    1.63
  11   1   0    1.58    1.52
  11   2   0   -1.28    1.49
  11   3   0   -1.94    1.68
  11   4   0    0.51    1.68
  11   7   1   -0.88    1.25
  11   9   2    1.07    1.52
  12  -6   3    1.30    2.06
  12  -4   2    2.04    1.90
  12  -1   1    1.76    1.80
  12   4   1   -0.28    1.42
  12   5   1    1.01    1.97
  12   8   2   -0.47    1.98
  13  -4   3    3.15    2.16
  13  -1   2   -0.37    2.11
  13   4   2    0.03    1.51
  -8  -1  18    3.56    2.25
  -8   0  17   -1.25    2.09
  -8   0  18    1.64    1.98
  -8   1  16    0.06    1.45
  -8   1  17   -0.25    2.07
  -8   2  16   -1.34    1.83
  -8   2  17    1.96    1.94
  -8   3  17    3.21    2.16
  -8   4  17   -0.02    2.00
  -7  -5  16   -0.69    1.80
  -7  -5  17    2.36    1.88
  -7  -4  14    0.25    1.19
  -7  -4  15    0.15    1.60
  -7  -3  13    0.65    1.14
  -7  -1  12    3.12    1.49
  -7   5  12    0.82    1.66
  -7   6  13   -0.66    1.62
  -7   7  14    0.99    2.02
  -7   8  15    2.81    2.16
  -6  -8  17    0.82    2.22
  -6  -7  14    0.77    1.18
  -6  -6  13   -0.53    1.50
  -6  -3  10   -0.21    1.26
  -6  -1   9    0.30    1.26
  -6   5   9    2.71    1.36
  -6   7  10    1.84    1.53
  -6   9  12    2.14    2.06
  -5 -10  17    0.40    1.98
  -5  -9  14   -1.45    1.70
  -5  -8  12   -0.01    1.09
  -5  -7  11    2.09    1.35
  -5  -4   8    2.95    1.22
  -5  -2   7    5.57    1.16
  -5   2   6    3.57    0.89
  -5   6   7    2.65    1.36
  -5   9   9    0.41    1.79
  -5  10  10    2.09    1.89
  -5  12  13    0.16    2.71
  -4 -11  15    0.12    1.53
  -4 -11  16    0.58    1.88
  -4 -10  13    1.68    1.71
  -4  -9  11   -2.65    1.54
  -4  -4   6    2.45    1.28
  -4  -2   5   47.39    1.51
  -3 -12  15    2.01    1.88
  -3 -11  12    1.40    1.68
  -3 -10  10    3.59    1.33
  -3  -5   5    2.01    1.25
  -3   0   3    4.85    1.26
  -3   7   4    0.64    1.87
  -2 -13  14    0.43    1.48
  -2 -12  12    2.80    1.55
  -2 -11  10    0.69    1.40
  -2  -9   7    2.53    1.38
  -2  -8   6    4.37    1.27
  -2  -7   5   13.92    1.30
  -2  -1   2   74.53    1.96
  -1 -13  12    1.81    1.89
  -1 -12  10    1.22    1.51
  -1  -4   2   20.93    1.41
  -1  -1   1   69.99    2.29
  -1   8   2   44.02    2.19
  -1  16  10    0.65    3.14
   0 -11   7   -1.65    1.49
   0   4   0    2.68    1.36
   0  15   7    1.18    2.10
   1 -14  11    1.87    1.95
   1 -13   9   -0.11    1.66
   1 -11   6    3.06    1.48
   1  15   6    0.89    2.08
   2 -14  10    0.11    1.86
   2  -1  -1   12.07    1.29
   2   5  -1   13.17    1.40
   2  10   1    1.64    1.22
   3 -12   6    1.95    1.86
   3   9   0    3.09    1.28
   3  16   6   -0.86    2.22
   4 -15  11    0.74    2.56
   4   2  -2   47.22    1.52
   5  -6   0    3.52    1.58
   5   0  -2    5.08    1.30
   5   1  -2    8.84    0.94
   5   3  -2    7.55    0.95
   5   4  -2   23.11    1.35
   5   8  -1    3.67    1.21
   5  10   0    0.34    1.44
   6  -9   2    2.63    2.40
   6  -6   0    4.17    1.33
   6  -4  -1   12.18    1.40
   6   0  -2   24.61    1.31
   6   3  -2    7.44    0.89
   6   4  -2    7.03    1.22
   6   8  -1    1.91    1.34
   6  10   0    1.27    1.43
   6  14   3    0.37    1.66
   7   1  -2    1.39    1.24
   7   2  -2    4.51    1.24
   7   3  -2    2.20    1.24
   8  -3  -1    4.17    1.29
   8   7  -1    2.10    1.33
   8   9   0   -0.44    1.08
   8  11   1    0.80    1.69
   9  -8   2   -1.72    1.87
   9  -2  -1    4.80    1.44
   9   6  -1    2.30    1.41
   9  12   2    1.91    1.72
   9  13   3    1.33    2.14
  10   1  -1    2.11    1.50
  10   2  -1    2.08    1.51
  10   3  -1    3.54    1.56
  10   7   0    0.50    1.13
  10  11   2    0.48    2.04
  11  -1   0   -1.90    1.52
  11   5   0    2.48    1.60
  11   8   1    2.13    1.70
  11  10   2    0.84    2.18
  12  -2   1    2.48    1.65
  12   6   1    1.71    2.06
  13  -2   2    0.00    1.93
  -8   1  18   -0.63    2.01
  -7  -5  18    0.81    2.01
  -7  -4  16    3.00    1.90
  -7  -3  14    1.86    1.19
  -7  -2  13    2.49    1.15
  -7  -1  13    0.38    1.47
  -7   0  12    1.83    1.09
  -7   1  12    0.30    1.44
  -7   2  12   -0.60    1.46
  -7   3  12    0.58    1.59
  -7   4  12    0.12    1.41
  -7   5  13    1.00    1.82
  -7   8  16    1.47    2.21
  -6  -7  15   -0.40    1.21
  -6  -7  16    3.30    1.85
  -6  -6  14   -1.97    1.46
  -6  -5  12    0.01    1.02
  -6  -4  11    0.19    1.27
  -6   0   9    6.66    1.36
  -6   4   9    3.95    1.39
  -6   8  11    0.92    1.63
  -5  -9  15   -0.41    1.37
  -5  -9  16    0.16    1.82
  -5  -8  13    1.91    1.65
  -5  -6  10    3.19    1.00
  -5  -5   9    7.89    0.98
  -4 -10  14    4.24    1.61
  -4  -8  10    0.43    1.35
  -4  -5   7    4.75    1.22
  -4  12  10    0.54    2.59
  -3 -12  16    1.81    2.17
  -3 -11  13    1.59    1.60
  -3  -9   9    3.37    1.28
  -3  -8   8    3.22    1.26
  -3  -6   6    9.55    1.26
  -3  -3   4   45.28    1.17
  -3   1   3   25.36    1.40
  -3   2   3    2.83    1.23
  -3   3   3   76.64    1.89
  -2 -13  15   -0.44    1.98
  -1 -10   7   -0.20    1.29
  -1  -9   6    3.61    1.25
  -1  -7   4    9.80    1.25
   0 -14  13    2.27    1.85
   0 -10   6   -0.82    1.46
   0  -7   3   -0.31    1.10
   1 -10   5    1.22    1.57
   1  -8   3    4.96    1.32
   1  -5   1    9.55    1.89
   1   7   0    8.26    1.28
   1  11   2    6.83    1.38
   2  13   3    3.30    1.55
   2  14   4    2.30    1.62
   2  15   5   -0.96    1.96
   3 -15  12    2.07    2.36
   3   7  -1   10.15    1.28
   3  11   1   10.24    1.36
   4 -14   9    0.25    2.43
   4   1  -2    1.80    0.93
   4   3  -2   68.69    1.30
   4   4  -2    7.40    1.35
   4   8  -1    1.34    1.22
   4  10   0    0.96    1.39
   4  14   3    1.85    1.69
   4  15   4    1.56    1.95
   5 -13   7    0.68    2.52
   5  -4  -1   34.71    1.48
   5   5  -2    1.74    1.22
   5  13   2    4.46    1.65
   5  14   3    1.10    1.28
   5  15   4   -0.41    1.87
   5  16   5    3.10    2.19
   6  -1  -2    0.89    1.23
   6   5  -2    3.98    1.19
   6  12   1    1.95    1.42
   6  13   2   -1.08    1.58
   6  15   4   -0.81    1.79
   7 -10   3    0.94    2.55
   7  -6   0    2.19    1.35
   7  -4  -1    0.40    1.27
   7   0  -2    3.31    0.88
   7   4  -2    4.92    0.95
   7   5  -2    1.27    1.35
   7   8  -1    2.08    0.94
   7  10   0    1.54    1.08
   7  13   2    1.02    1.82
   7  14   3   -0.57    1.80
   7  15   4    4.40    2.19
   8   1  -2   -2.48    1.38
   8   2  -2    1.48    1.34
   8   3  -2    6.32    1.31
   8   4  -2    0.20    1.20
   8  10   0    0.80    1.48
   8  14   3    1.06    1.91
   9 -12   6    0.11    3.59
   9  -5   0    2.95    1.52
   9   7  -1    1.18    1.36
   9   9   0    2.27    1.52
   9  11   1    0.76    1.85
  10  -6   1    1.58    1.62
  10  -4   0    3.05    1.54
  10  -1  -1    3.98    1.49
  10   0  -1    0.78    1.03
  10   4  -1    0.59    1.07
  10   5  -1    1.08    1.50
  10   8   0    1.34    1.51
  10  10   1    0.68    1.77
  11 -10   5    0.47    2.77
  11  -9   4    0.03    2.43
  11  -8   3    0.21    2.27
  11  -5   1    1.46    1.94
  11  -2   0    1.77    1.24
  11   6   0   -0.13    1.20
  11   9   1   -0.55    2.04
  12  -8   4   -0.09    2.31
  12  -5   2    2.19    1.77
  12  -3   1   -1.71    1.90
  12   1   0    3.94    1.86
  12   2   0    0.19    1.82
  12   3   0    1.06    1.85
  12   7   1    1.14    1.86
  13  -3   2    0.94    1.87
  13   0   1   -1.31    2.05
  13   1   1    0.99    2.09
  13   2   1   -2.42    1.90
  13   3   1    1.94    2.08
  13   4   1    2.64    2.13
  -7  -4  17    0.91    1.48
  -7  -4  18    1.47    2.19
  -7  -3  15    2.44    1.25
  -7  -3  16    1.22    1.77
  -7  -2  14   -0.03    1.15
  -7   0  13    0.03    1.59
  -7   1  13    1.36    1.43
  -7   4  13   -0.33    1.69
  -7   6  14    2.74    1.86
  -7   7  15   -0.43    1.98
  -6  -7  17    2.16    1.82
  -6  -7  18    3.56    2.24
  -6  -6  15    0.37    1.71
  -6  -5  13   -0.46    1.51
  -6  -4  12   -1.07    1.40
  -6  -3  11   -0.06    1.38
  -6  -2  10    2.26    0.95
  -6   1   9    0.90    1.31
  -6   2   9    2.22    1.39
  -6   3   9    9.85    1.38
  -6   6  10    2.09    1.51
  -6  10  14    0.95    2.03
  -5  -9  17   -0.76    2.07
  -5  -8  14   -4.10    1.72
  -5  -7  12    2.68    1.34
  -5  -3   8   13.72    1.24
  -5  -1   7    1.23    0.86
  -5   5   7   12.04    1.36
  -4 -10  15    3.91    1.70
  -4  -9  12   -0.14    1.13
  -4  -7   9    1.62    0.95
  -4  -6   8    3.04    0.93
  -4  -3   6   58.72    1.49
  -4  -1   5   16.48    1.00
  -4   5   5   11.83    1.37
  -4   9   7    0.31    1.92
  -3 -10  11    0.18    1.10
  -3  -7   7    0.77    0.88
  -2 -12  13    1.08    1.76
  -2 -11  11    0.07    1.47
  -2 -10   9    2.61    1.38
  -2  -5   4   21.39    1.39
  -1 -13  13   -0.59    1.75
  -1 -12  11    2.20    1.56
  -1 -11   9    0.72    1.50
  -1  -8   5    1.65    0.88
  -1  10   3    1.03    1.90
  -1  15   8   -0.28    2.89
   0 -14  14    3.38    2.11
   0 -13  11    0.04    1.82
   0 -12   9    1.32    1.55
   0  -9   5    0.28    1.25
   0  -8   4    7.18    1.33
   0   8   1   37.98    1.56
   0  10   2    2.31    1.58
   1 -14  12    0.08    1.89
   1 -12   8    2.70    1.70
   1  -9   4    3.17    1.36
   1  16   7    2.54    2.30
   2 -12   7    0.52    1.62
   2   6  -1   50.55    1.56
   2  12   2    2.92    1.47
   3  -3  -1    5.99    1.65
   4   0  -2   48.76    1.29
   4   5  -2    2.44    1.25
   4  12   1   -0.09    1.39
   4  13   2    0.75    1.43
   4  16   5   -1.86    1.84
   5  -1  -2    9.52    0.95
   5   6  -2    0.50    1.21
   5   9  -1    6.57    1.31
   5  12   1    0.41    1.09
   6   6  -2   11.47    1.30
   6   9  -1    9.05    1.36
   6  11   0    0.49    1.34
   7  -9   2    0.81    2.07
   7  -1  -2    1.54    0.89
   7   6  -2    0.34    1.30
   7   9  -1    1.49    1.35
   7  12   1   -0.47    1.19
   8  -6   0    1.99    1.69
   8  -4  -1    0.64    1.35
   8   0  -2    4.97    0.93
   8   5  -2    5.63    1.34
   8   8  -1    0.52    1.06
   8  12   1    0.89    1.82
   8  13   2   -1.08    1.79
   9  -7   1    0.38    1.52
   9  -3  -1    2.24    1.44
   9   1  -2    4.82    1.28
   9   2  -2    2.52    1.34
   9   3  -2    0.73    1.36
   9  10   0    4.12    1.59
  10  -2  -1    1.86    1.54
  10   6  -1    1.27    1.42
  10   9   0    2.21    1.81
  10  12   2   -0.21    1.92
  11  -3   0    0.45    1.65
  11   1  -1    2.31    1.63
  11   2  -1    1.83    1.64
  11   3  -1   -0.20    1.67
  11   4  -1    2.20    1.55
  11   7   0    1.91    1.26
  12  -7   3    1.63    2.20
  12  -4   1   -0.29    1.70
  12  -1   0   -0.02    1.77
  12   0   0    0.20    1.68
  12   4   0    0.96    1.38
  12   5   0    7.42    1.93
  12   8   1    2.53    1.98
  13  -4   2    0.81    2.15
  13  -1   1    3.44    2.07
  13   5   1   -1.91    1.60
  -7  -3  17    1.13    1.81
  -7  -3  18    0.11    2.11
  -7  -2  15    1.40    1.28
  -7  -2  16    0.53    1.62
  -7  -1  14    0.28    1.26
  -7  -1  15    1.28    1.61
  -7   0  14    1.47    1.67
  -7   2  13   -1.28    1.44
  -7   3  13    0.18    1.24
  -7   5  14   -0.29    1.85
  -7   6  15   -1.09    1.90
  -7   7  16   -2.13    2.12
  -6  -6  16    2.01    1.76
  -6  -5  14   -0.85    1.56
  -6  -2  11    3.79    1.26
  -6  -1  10    5.54    1.01
  -6   5  10   -1.28    1.48
  -6   7  11    1.19    1.53
  -6   8  12    1.97    1.94
  -6   9  13    2.21    1.84
  -6  10  15    0.83    2.27
  -5  -8  15    0.51    1.81
  -5  -7  13   -0.06    1.54
  -5  -6  11    0.47    0.96
  -5  -5  10    8.75    0.97
  -5  -4   9    9.88    0.98
  -5  -2   8    1.04    1.20
  -5   0   7    7.45    0.94
  -5   1   7    2.81    1.18
  -5   4   7    3.15    1.31
  -5   7   8    0.16    1.45
  -5  11  12    1.26    2.24
  -5  12  14    1.33    2.81
  -4 -10  16    4.14    1.95
  -4  -9  13    0.66    1.68
  -4  -8  11   -2.10    1.30
  -4   0   5    6.72    1.23
  -4  11   9    1.13    2.37
  -4  13  12    0.48    2.87
  -3 -11  14    1.47    1.39
  -3 -11  15    2.15    1.77
  -3 -10  12    3.00    1.60
  -3  -9  10   -0.01    1.43
  -3  -4   5   -0.56    1.31
  -3  -2   4    2.45    1.33
  -2 -12  14    1.24    1.93
  -2  -9   8    3.56    1.38
  -2  -3   3  112.78    1.92
  -2   0   2   59.13    1.62
  -1 -13  14   -1.04    2.00
   0   5   0   -0.24    1.65
   0  16   8    0.20    2.64
   1 -13  10    0.74    1.67
   2 -14  11   -0.31    1.88
   2 -13   9    1.82    1.76
   2  -6   1   51.01    2.74
   2   9   0   22.46    1.36
   2  11   1    1.59    1.50
   2  16   6   -0.46    1.94
   3 -14  10   -1.56    1.91
   3 -13   8   -0.21    1.66
   3 -11   5    1.58    1.70
   3   2  -2   24.90    1.47
   3   3  -2   33.05    1.45
   3   8  -1    5.94    1.22
   3  10   0   16.79    1.43
   3  13   2    0.05    1.52
   3  14   3   -0.72    1.64
   3  15   4    0.11    1.73
   4  -4  -1    0.51    1.40
   4  -1  -2    0.87    1.35
   4   6  -2    6.55    1.17
   5 -14   9    0.74    2.49
   5  11   0    0.50    1.37
   6 -13   7    1.06    2.70
   6  -2  -2    9.83    1.27
   6   7  -2    3.79    1.29
   7 -14   9    0.79    3.47
   7  -2  -2    1.69    1.28
   7   7  -2    1.48    1.33
   7  11   0   -1.79    1.17
   8  -1  -2   -0.71    0.97
   8   6  -2    6.69    1.26
   8   9  -1   -0.86    1.51
   8  11   0    0.56    1.69
   9   0  -2    1.22    1.41
   9   4  -2    0.78    0.94
   9   5  -2   -1.47    1.35
   9   8  -1    0.38    1.05
   9  12   1   -1.37    1.90
   9  13   2   -0.78    1.51
  10 -10   4    1.87    2.33
  10  -9   3    0.52    2.22
  10  -8   2    0.48    2.08
  10  -5   0    0.64    1.45
  10   7  -1    0.30    1.48
  10  11   1    0.43    1.47
  11  -7   2   -0.59    1.91
  11  -1  -1    1.45    1.51
  11   0  -1    2.80    1.46
  11   5  -1   -2.72    1.76
  11   8   0    0.61    1.34
  11  10   1   -0.25    1.58
  12  -6   2   -0.35    2.06
  12  -2   0    0.65    1.80
  12   6   0    0.28    1.48
  12   7   0   -1.83    1.89
  13  -2   1    1.02    1.91
  -7  -2  17   -0.94    1.76
  -7  -2  18   -1.81    2.04
  -7  -1  16   -0.14    1.83
  -7   0  15   -0.09    1.68
  -7   1  14    1.51    1.19
  -7   2  14   -0.11    1.69
  -7   3  14    3.17    1.71
  -7   4  14    2.06    1.26
  -7   5  15    2.01    1.83
  -7   6  16    3.47    2.03
  -7   7  17    1.08    2.02
  -6  -6  17    0.60    1.40
  -6  -6  18   -0.93    1.89
  -6  -5  15   -1.42    1.49
  -6  -4  13    0.86    1.06
  -6  -3  12    2.70    0.95
  -6   0  10   -0.18    0.94
  -6   1  10    8.23    1.44
  -6   2  10    1.78    1.32
  -6   3  10    2.16    1.26
  -6   4  10    0.58    1.40
  -5  -8  16    3.04    1.38
  -5  -8  17    2.36    2.01
  -5  -8  18    1.24    1.95
  -5  -7  14    1.14    1.55
  -5  -6  12    0.89    1.38
  -5  -3   9    6.05    1.23
  -5   2   7    3.83    1.26
  -5   3   7    1.11    1.27
  -5   8   9    0.47    1.67
  -4 -10  17   -0.34    1.52
  -4  -9  14   -1.65    1.76
  -4  -8  12    3.13    1.55
  -4  -7  10    0.51    0.96
  -4  -6   9    1.78    1.28
  -4  -5   8    2.98    1.24
  -4  -4   7   20.96    0.99
  -4  -2   6   37.20    1.41
  -4   1   5   17.93    1.33
  -4   2   5   45.70    1.53
  -4   3   5    1.41    1.25
  -4   4   5   15.48    1.32
  -4   7   6    4.75    1.56
  -4  10   8    0.45    2.08
  -3 -11  16   -2.13    2.04
  -3 -10  13    0.84    1.53
  -3  -8   9    1.70    1.35
  -3  -5   6    9.14    1.28
  -3  10   6    5.24    2.60
  -2 -12  15    1.04    2.03
  -2 -11  12    0.96    1.67
  -2 -10  10    2.05    1.41
  -2  -8   7    3.74    1.23
  -2  -7   6    2.17    1.25
  -2  -6   5    3.06    0.83
  -1 -13  15    3.03    2.11
  -1 -12  12    2.92    1.71
  -1 -10   8    0.16    1.33
  -1  -5   3    3.56    1.33
   0 -13  12    2.07    1.67
   0 -12  10    0.56    1.62
   0 -11   8    4.62    1.48
   1 -14  13    1.27    1.89
   1   2  -1   52.98    2.06
   1   3  -1   14.78    1.58
   1   8   0    3.92    1.32
   1  10   1    6.41    1.34
   2   7  -1   17.46    1.33
   3   1  -2  120.08    1.68
   3   4  -2   29.46    1.13
   3  12   1   -0.63    1.46
   3  16   5   -0.71    2.01
   4 -12   6    1.26    1.92
   4  -6   0    7.97    1.83
   4   9  -1    0.72    0.92
   4  11   0    6.13    1.45
   5  -2  -2    5.46    1.21
   5   7  -2    3.97    0.94
   5  13   1    4.04    1.46
   5  14   2    0.64    1.80
   5  15   3    0.24    1.91
   5  16   4    2.52    2.16
   6 -14   9    0.29    2.66
   6  -8   1    2.31    1.93
   6  10  -1    0.30    1.46
   6  13   1    0.83    1.68
   6  14   2    0.18    1.29
   6  15   3    1.31    1.78
   6  16   4   -0.02    2.14
   7  -8   1    1.20    1.78
   7  -5  -1    1.23    1.56
   7  10  -1    1.93    1.50
   7  13   1    2.28    1.82
   7  14   2   -0.08    1.76
   7  15   3   -0.06    1.95
   8 -10   3    0.86    2.40
   8  -9   2    2.24    2.05
   8  -2  -2    1.31    1.33
   8   7  -2    1.28    1.31
   8  14   2    0.44    2.11
   9  -6   0   -0.54    1.53
   9  -4  -1   -0.40    1.48
   9  -1  -2    4.04    1.44
   9   6  -2    4.61    1.33
   9   9  -1    0.26    1.64
   9  11   0    2.12    1.85
  10 -11   5    0.75    2.71
  10  -3  -1    5.27    1.58
  10   1  -2    0.93    1.50
  10   2  -2    2.16    1.41
  10   3  -2    2.09    1.44
  10   4  -2    3.19    1.50
  10   5  -2    2.25    1.41
  10   8  -1    1.76    1.54
  10  10   0    1.51    1.46
  10  12   1    0.81    1.90
  11  -6   1    0.02    1.73
  11  -4   0    2.64    1.60
  11   6  -1    1.83    1.24
  11   7  -1    2.88    1.63
  11   9   0   -1.46    1.84
  12  -5   1   -0.84    2.07
  12   2  -1    1.00    1.81
  12   3  -1   -0.48    1.86
  12   4  -1    1.88    1.75
  12   8   0    0.54    1.98
  13  -5   2    0.21    2.24
  13  -3   1    1.31    2.10
  13   0   0    0.54    1.89
  13   1   0    4.11    2.07
  13   2   0   -0.97    1.91
  13   3   0   -2.09    1.89
  13   4   0   -2.06    2.16
  13   5   0   -0.27    2.17
  -7  -1  17    2.58    1.37
  -7  -1  18    2.35    2.02
  -7  -1  19   -0.64    2.26
  -7   0  16    1.39    1.61
  -7   0  17    2.15    1.72
  -7   1  15    1.85    1.25
  -7   1  16    2.67    1.88
  -7   2  15   -0.05    1.63
  -7   3  15    0.28    1.74
  -7   4  15    0.55    1.59
  -7   4  16    0.92    1.73
  -7   5  16    0.88    1.90
  -7   5  17   -0.36    1.89
  -7   6  17    1.32    1.95
  -6  -5  16    0.28    1.24
  -6  -5  17    0.14    1.81
  -6  -5  18    1.07    1.89
  -6  -4  14   -0.32    1.05
  -6  -4  15    1.30    1.47
  -6  -3  13   -0.56    1.42
  -6  -2  12    2.92    1.38
  -6  -1  11   -0.55    0.95
  -6   0  11    0.13    1.26
  -6   6  11    2.31    1.52
  -6   7  12    2.09    1.62
  -6   8  13    0.07    1.86
  -6   9  14    0.48    1.92
  -5  -7  15    0.98    1.67
  -5  -6  13    0.77    1.48
  -5  -5  11    1.87    0.92
  -5  -4  10    9.03    0.95
  -5  -1   8    3.38    1.16
  -5   6   8    1.00    1.32
  -5   9  10    0.96    1.79
  -5  10  11    2.33    1.91
  -4  -9  15    0.97    1.64
  -4  -7  11    0.22    1.28
  -3 -11  17    1.76    1.56
  -3 -10  14    0.81    1.61
  -3  -9  11    0.61    1.00
  -3  -7   8    3.39    0.93
  -3  -6   7    9.92    0.88
  -3  -1   4   31.31    1.45
  -2 -12  16    1.27    1.92
  -2 -11  13    1.13    1.57
  -2   1   2   62.96    2.03
  -2   4   2   69.94    2.83
  -1 -11  10   -0.59    1.43
  -1  -9   7    7.32    1.37
  -1  -3   2   14.63    1.52
  -1   0   1    8.55    1.79
   0 -13  13    0.73    1.89
   0  -5   2   -1.27    1.10
   0  13   4    0.39    1.88
   0  14   5    0.53    2.04
   1 -14  14    0.81    2.17
   1 -13  11   -0.69    1.82
   1 -11   7    4.37    1.45
   1   4  -1    5.38    1.30
   1  13   3    2.25    1.72
   1  14   4    2.06    1.86
   1  15   5   -0.65    2.09
   1  17   8    1.20    2.87
   2 -14  12    1.48    2.08
   2 -11   6    3.59    1.44
   2  17   7    2.19    2.60
   3 -14  11    1.58    2.32
   3 -10   4    1.71    1.80
   3  -8   2    2.52    1.92
   3   0  -2   32.25    1.49
   3   5  -2   18.88    1.06
   3  17   6   -0.22    2.52
   4 -14  10   -0.58    2.23
   4   7  -2    3.69    1.23
   4  14   2    1.12    1.70
   4  15   3   -0.19    1.82
   5   8  -2    8.71    1.33
   5  10  -1    5.99    1.03
   5  12   0    0.78    1.40
   6  -5  -1    8.18    1.37
   6  -3  -2    4.85    1.24
   6   2  -3    9.19    1.22
   6   3  -3    0.51    1.18
   6   4  -3    6.03    1.17
   6   8  -2    2.36    0.94
   6  12   0    1.36    1.54
   7  -3  -2    1.04    1.31
   7   1  -3    0.57    1.21
   7   2  -3    7.22    1.28
   7   3  -3    7.20    1.29
   7   4  -3    7.00    1.34
   7   8  -2    8.37    1.00
   7  12   0    0.09    1.69
   8  -8   1   -0.71    1.77
   8  -5  -1    2.19    1.41
   8   3  -3    3.54    1.21
   8   8  -2   -0.27    1.44
   8  10  -1    0.94    1.14
   8  12   0    1.99    1.77
   8  13   1   -0.81    1.39
   9  -2  -2    3.61    1.44
   9   7  -2    2.40    1.39
   9  10  -1    2.17    1.60
   9  13   1    4.57    2.11
  10  -7   1    0.70    1.69
  10  -1  -2    2.53    1.39
  10   0  -2   -0.36    1.07
  10   6  -2   -0.02    1.51
  10   9  -1    3.30    1.77
  10  11   0    0.37    2.05
  11  -2  -1    0.88    1.18
  11   8  -1   -0.10    1.68
  11  10   0    0.40    2.18
  12  -8   3    0.10    2.37
  12  -3   0   -0.46    1.67
  12   0  -1   -0.29    1.87
  12   1  -1   -0.06    1.31
  12   5  -1    1.75    1.78
  12   6  -1    2.48    1.83
  13  -1   0    0.65    2.09
  -7   0  18    1.14    1.49
  -7   0  19    1.52    1.95
  -7   1  17    0.45    1.76
  -7   1  18    1.87    2.09
  -7   1  19    1.13    2.25
  -7   2  16   -0.99    1.38
  -7   2  17    2.15    1.96
  -7   2  18    1.37    1.87
  -7   3  16    0.04    1.33
  -7   3  17   -2.44    1.99
  -7   3  18    1.66    1.95
  -7   4  17    1.62    2.05
  -7   4  18   -1.04    2.20
  -7   5  18   -0.15    2.27
  -6  -5  19    2.70    1.64
  -6  -4  16   -1.56    1.69
  -6  -3  14   -2.72    1.54
  -6  -2  13   -0.84    1.48
  -6  -1  12    2.80    1.38
  -6   1  11   -1.14    1.42
  -6   2  11    2.56    1.31
  -6   4  11    0.49    1.45
  -6   5  11    2.40    1.51
  -6   9  15    1.58    2.14
  -5  -7  16   -0.65    1.31
  -5  -7  17    2.48    1.94
  -5  -7  18   -1.12    1.89
  -5  -6  14    0.62    1.52
  -5  -5  12   -0.45    1.40
  -5  -4  11    5.40    1.25
  -5  -3  10    8.59    1.27
  -5  -2   9    4.93    1.29
  -5   0   8    1.83    1.26
  -5   5   8    0.01    1.46
  -5  11  13    0.13    2.23
  -4  -9  16    3.47    1.36
  -4  -9  17   -2.57    2.01
  -4  -9  18   -0.96    2.13
  -4  -8  13   -0.42    1.14
  -4  -6  10    2.96    1.30
  -4  -3   7    3.92    0.92
  -4  -1   6    6.56    1.28
  -3 -10  15    1.93    1.80
  -3  -9  12    2.73    1.54
  -3  -8  10    3.87    1.33
  -3  -3   5   52.41    1.50
  -3  12   8    0.76    2.89
  -3  14  11   -0.37    3.29
  -2 -11  14    0.90    1.65
  -2 -10  11   -0.73    1.49
  -2  -9   9    7.19    1.03
  -2  -4   4   46.84    1.56
  -2   2   2  106.03    2.40
  -1 -12  13   -0.56    1.28
  -1  -8   6    1.70    1.25
  -1  -7   5   13.75    1.26
  -1  -6   4   37.84    1.47
   0 -13  14    0.88    1.99
   0 -12  11    3.37    1.52
   0 -10   7    1.31    1.27
   0  -3   1  133.31    2.78
   0  12   3    0.37    1.71
   1 -12   9    1.13    1.56
   1   1  -1   65.92    1.97
   1   5  -1    9.83    1.26
   1  12   2    3.28    1.65
   2 -14  13    0.13    2.24
   2 -13  10   -0.34    1.77
   2  -2  -1  203.87    3.38
   2  10   0    0.14    1.29
   2  13   2    2.61    1.52
   2  14   3    1.00    1.56
   2  15   4    0.64    1.76
   3 -12   7    0.49    1.80
   3  -9   3   -0.19    1.83
   3   6  -2    4.58    1.19
   3   9  -1    4.00    1.20
   3  11   0    0.44    1.37
   4 -13   8    0.96    1.94
   4  -2  -2   43.44    1.52
   4  10  -1    2.67    1.35
   4  13   1    1.85    1.44
   4  16   4    1.77    1.93
   5  -5  -1    9.58    1.62
   5   2  -3    6.19    1.29
   5   3  -3   38.39    1.38
   5   4  -3    5.25    1.32
   6   1  -3    1.91    0.84
   6   5  -3    8.13    1.19
   6   9  -2    2.47    1.32
   6  11  -1    0.73    1.43
   7   0  -3    5.35    1.25
   7   5  -3    3.04    0.97
   7   6  -3    1.08    1.21
   7   9  -2   -1.27    1.43
   7  11  -1    1.91    1.60
   7  15   2    1.84    1.95
   8 -11   4    0.15    3.39
   8  -3  -2    7.90    1.33
   8   1  -3   13.64    1.42
   8   2  -3    1.90    0.95
   8   4  -3   -0.12    0.92
   8   5  -3    0.70    1.32
   8   9  -2    2.87    1.44
   8  11  -1    2.65    1.54
   9  -9   2    0.24    2.14
   9   2  -3    0.52    1.26
   9   3  -3   -0.02    1.39
   9   4  -3    1.09    1.36
   9   8  -2   -0.25    1.45
   9  12   0    0.83    1.89
  10  -6   0    1.52    1.76
  10  -4  -1    1.25    1.56
  10   7  -2    1.72    1.57
  10  10  -1   -1.31    1.81
  11  -9   3    0.16    2.35
  11  -5   0    1.29    1.85
  11  -3  -1    0.84    1.68
  11   0  -2    2.63    1.52
  11   1  -2    0.28    1.50
  11   2  -2    0.61    1.24
  11   3  -2    1.38    1.15
  11   4  -2   -0.78    1.24
  11   5  -2    2.33    1.76
  12  -7   2    1.03    2.20
  12  -4   0    2.55    1.88
  12  -1  -1    1.37    1.65
  12   7  -1    3.48    2.15
  13  -4   1    0.84    1.97
  13  -2   0    2.92    2.10
  -6  -4  17    0.40    1.35
  -6  -4  18   -0.57    1.84
  -6  -4  19   -1.91    2.21
  -6  -3  15    1.43    1.46
  -6  -3  16    0.10    1.59
  -6  -2  14    0.35    1.54
  -6  -1  13    1.06    1.47
  -6   0  12   -0.43    1.43
  -6   3  11    0.14    1.04
  -6   6  12   -0.13    1.60
  -6   7  13    0.64    1.66
  -6   8  14    0.27    1.86
  -6   9  16   -0.73    2.18
  -5  -7  19   -0.37    1.65
  -5  -6  15    3.70    1.58
  -5  -5  13   -2.08    1.45
  -5  -1   9    4.53    1.25
  -5   1   8    3.14    1.20
  -5   2   8    3.89    1.26
  -5   4   8    0.75    1.31
  -5   7   9    1.86    1.44
  -4  -8  14    1.82    1.20
  -4  -8  15    3.03    1.75
  -4  -7  12   -1.00    1.33
  -4  -5   9    2.87    0.91
  -4  -4   8    9.83    0.88
  -4   6   6    4.42    1.57
  -3 -10  16    0.98    1.90
  -3 -10  17    0.74    1.87
  -3  -9  13    1.29    1.48
  -3  -7   9    3.22    1.34
  -3  -4   6    4.80    1.29
  -3   0   4    1.51    1.25
  -3   6   4   12.61    1.62
  -3  11   7    0.88    2.61
  -2 -11  15    3.60    1.93
  -2 -10  12    3.99    1.41
  -2  -8   8    3.77    1.19
  -2  -2   3  249.58    2.30
  -2   3   2   76.44    2.45
  -1 -12  14   -1.27    1.61
  -1 -11  11    0.02    1.13
  -1 -10   9    4.47    1.04
   0 -13  15   -0.10    2.07
   0 -11   9    1.30    1.41
   0  -9   6    3.62    1.31
   0   6   0  162.91    2.50
   0   9   1    0.70    1.60
   0  15   6   -0.20    2.39
   1 -13  12    1.14    1.85
   1 -10   6   -0.33    1.23
   1  16   6   -0.09    2.34
   2 -12   8    1.21    1.56
   2 -10   5    0.76    1.58
   2   8  -1    1.61    1.25
   2  12   1    3.08    1.60
   2  16   5    0.88    2.20
   3 -13   9   -0.23    1.76
   3  14   2   -0.13    1.62
   3  15   3    0.47    1.70
   4   8  -2   12.65    1.23
   4  12   0    0.43    1.51
   4  17   5    0.53    2.29
   5 -14  10    2.63    2.63
   5  -3  -2    6.92    1.25
   5   1  -3    3.75    0.91
   5   5  -3    3.78    0.89
   5   9  -2    1.78    1.39
   5  11  -1    4.05    1.46
   5  15   2    0.97    1.75
   6  -7   0    1.94    1.80
   6   0  -3   -0.06    0.90
   6   6  -3    1.47    0.93
   6  13   0    0.91    1.57
   6  14   1   -0.14    1.79
   6  15   2    0.92    1.76
   6  16   3    1.17    2.12
   7  -7   0    0.05    1.45
   7   7  -3    1.69    1.30
   7  13   0    0.87    1.82
   7  14   1    0.66    1.74
   8  -7   0    0.83    1.75
   8   0  -3    9.27    1.06
   8   6  -3    0.65    0.96
   8  13   0   -0.58    1.76
   8  14   1    2.52    2.10
   9 -10   3   -0.04    2.46
   9  -8   1    0.47    1.87
   9  -5  -1    4.61    1.51
   9  -3  -2    1.97    1.45
   9   0  -3    0.69    1.32
   9   1  -3    4.09    1.32
   9   5  -3    1.63    1.34
   9   6  -3    0.31    1.35
   9   9  -2    5.30    1.60
   9  11  -1   -1.91    1.87
  10  -2  -2    3.39    1.39
  10   3  -3   -0.75    1.42
  10   8  -2    3.35    1.64
  10  12   0    1.53    2.11
  11 -10   4    3.41    2.77
  11  -8   2    0.43    1.95
  11  -7   1    1.60    1.98
  11  -1  -2   -0.07    1.69
  11   6  -2    0.06    1.27
  11   7  -2    1.57    1.61
  11   9  -1    3.02    1.47
  12  -6   1   -0.10    2.03
  12  -2  -1    2.58    1.84
  12   2  -2   -1.30    1.65
  12   3  -2   -0.23    1.71
  12   4  -2   -2.07    1.78
  12   8  -1   -1.47    2.20
  13  -5   1    1.62    2.34
  13  -3   0    0.06    1.89
  13   0  -1    2.95    1.89
  13   1  -1   -0.24    1.89
  13   2  -1   -0.96    1.56
  13   3  -1    1.93    1.50
  13   4  -1   -0.70    1.55
  13   5  -1   -0.65    2.19
  -6  -3  17   -0.18    1.70
  -6  -3  18    2.59    2.05
  -6  -3  19    0.84    2.18
  -6  -2  15    0.94    1.63
  -6  -1  14    1.87    1.60
  -6   0  13    1.90    1.45
  -6   1  12    1.82    1.02
  -6   2  12    3.17    1.38
  -6   3  12    0.85    1.43
  -6   4  12    0.30    1.51
  -6   5  12    1.74    1.40
  -6   6  13    1.36    1.67
  -6   7  14    0.91    1.92
  -6   8  15    0.94    1.93
  -5  -6  16    1.47    1.22
  -5  -6  17    0.07    1.76
  -5  -6  18   -1.48    1.98
  -5  -6  19   -0.83    1.94
  -5  -5  14    0.19    1.47
  -5  -4  12    1.76    1.25
  -5  -3  11    5.32    1.29
  -5  -2  10    1.75    1.29
  -5   3   8   13.00    0.97
  -5   8  10    0.60    1.72
  -5   9  11    0.79    1.85
  -5  10  12    1.42    1.88
  -5  11  14    3.12    2.17
  -4  -8  16    1.62    1.66
  -4  -8  17    1.06    1.98
  -4  -7  13    3.13    1.46
  -4  -6  11    4.64    1.25
  -4  -2   7   11.97    1.25
  -4   0   6   14.81    0.95
  -4   8   7    0.26    1.69
  -4  12  11    0.35    2.24
  -4  13  13    0.75    2.71
  -3 -10  18    2.93    1.58
  -3  -9  14    1.08    1.56
  -3  -8  11    1.06    0.98
  -3  -6   8    2.04    0.86
  -3  -5   7    7.78    0.87
  -2 -11  16    0.22    1.82
  -2 -11  17   -0.30    2.17
  -2  -9  10    4.03    1.31
  -2  -7   7   11.60    0.94
  -2  -6   6   19.09    1.28
  -2  -5   5   34.10    1.12
  -1 -12  15    0.65    1.45
  -1 -12  16    0.54    2.16
  -1 -11  12    1.83    1.67
  -1  -9   8    0.13    1.36
  -1   6   1   29.43    2.36
  -1  13   5   -0.30    2.35
   0 -13  16    0.24    2.25
   0 -12  12    1.73    1.72
   0  -8   5    1.74    1.33
   0  -7   4   15.46    1.23
   0  -6   3    7.69    1.26
   0  11   2    1.11    1.68
   1 -13  13    1.85    2.02
   1 -12  10   -1.31    1.60
   1 -11   8    6.07    1.62
   1  -9   5    9.20    1.51
   1  -6   2   68.73    2.05
   1   6  -1   30.61    1.45
   1   9   0    2.91    1.36
   1  11   1    3.07    1.57
   2 -14  14    2.75    2.22
   2   3  -2   73.37    1.71
   2   4  -2   70.86    1.69
   3 -14  12    0.70    2.07
   3  -1  -2  123.96    2.05
   3   7  -2    2.82    0.90
   3  10  -1    4.51    1.37
   3  13   1    0.29    1.55
   3  16   4   -0.04    1.98
   4 -14  11    0.36    2.26
   4 -11   5    1.08    1.89
   4   2  -3   10.57    1.37
   4   3  -3   99.59    1.45
   4   4  -3   24.03    1.41
   4  11  -1    1.56    1.37
   5 -12   6    1.13    2.29
   5  -8   1    2.88    2.60
   5   0  -3   12.32    0.97
   5   6  -3    4.80    0.90
   5  13   0    1.89    1.66
   5  14   1    3.54    1.63
   5  16   3    1.96    1.85
   6  -1  -3    1.80    1.26
   6   7  -3    8.54    0.94
   6  10  -2    1.43    1.46
   7  -4  -2    4.70    1.31
   7  -1  -3    0.59    0.87
   7  10  -2   -0.29    1.44
   7  12  -1    0.04    1.69
   8  -4  -2    0.06    1.28
   8  -1  -3   13.02    1.34
   8   7  -3    2.20    0.95
   8  10  -2    0.43    1.69
   8  12  -1    0.29    1.63
   9   7  -3    1.31    1.51
   9  13   0    2.09    2.14
  10  -5  -1    0.26    1.45
  10  -3  -2    2.90    1.43
  10   1  -3    0.11    1.51
  10   2  -3    1.76    1.08
  10   4  -3    0.60    1.07
  10   5  -3   -0.88    1.41
  10   6  -3    2.29    1.43
  10   9  -2    1.55    1.87
  10  11  -1    1.63    2.07
  11  -4  -1    0.04    1.70
  11  -2  -2    2.24    1.54
  11   8  -2    0.93    1.90
  11  10  -1   -0.62    1.99
  12  -5   0    3.50    2.07
  12  -3  -1    0.18    1.87
  12   0  -2    0.48    1.71
  12   1  -2   -0.07    1.71
  12   5  -2   -2.07    1.82
  12   6  -2    2.22    2.07
  13  -1  -1    2.09    2.08
  -6  -2  16    1.77    1.24
  -6  -2  17    2.17    1.83
  -6  -2  18    3.94    1.89
  -6  -2  19    3.51    2.07
  -6  -1  15    2.25    1.62
  -6   0  14   -0.10    1.51
  -6   1  13   -0.53    1.42
  -6   2  13    1.92    1.43
  -6   4  13    1.96    1.45
  -6   5  13    0.68    1.60
  -6   6  14    2.33    1.82
  -6   7  15    1.81    1.65
  -6   8  16    0.63    2.05
  -6   8  17   -1.00    1.92
  -5  -5  15    1.83    1.44
  -5  -5  16   -1.03    1.48
  -5  -4  13    2.47    1.39
  -5  -1  10    2.67    1.26
  -5   0   9    6.09    0.94
  -5   1   9    4.08    1.18
  -5   6   9    1.62    1.34
  -5  11  15    0.23    2.49
  -4  -8  18    1.91    1.51
  -4  -8  19    2.32    1.60
  -4  -7  14    0.03    1.54
  -4  -6  12    1.79    1.33
  -4  -5  10    9.32    0.97
  -4  -4   9    2.04    1.14
  -4  -3   8   13.61    0.93
  -4   1   6    6.63    1.22
  -4   5   6   41.41    1.59
  -3  -9  15    1.25    1.75
  -3  -8  12    1.55    1.44
  -3  -7  10    4.78    1.35
  -3  -2   5   23.77    1.07
  -3   1   4   29.06    1.37
  -2 -10  13    1.01    1.47
  -2  -9  11    1.01    1.36
  -2  -8   9    8.45    1.40
  -1 -12  17    0.96    1.99
  -1 -11  13    2.77    1.53
  -1 -10  10   -0.30    1.45
  -1  -4   3  104.78    1.83
  -1   9   2    0.58    1.85
  -1  12   4    1.88    2.26
  -1  14   6    1.39    2.77
   0 -12  13    1.84    1.59
   0 -11  10    2.33    1.55
   0 -10   8    2.62    1.38
   2 -13  11    1.34    1.71
   2  -9   4    1.11    1.50
   2  -7   2    2.89    1.65
   2   2  -2  102.05    1.72
   2   5  -2   63.89    1.67
   2   9  -1   12.41    1.32
   2  11   0    9.05    1.57
   2  17   6   -1.11    2.49
   3 -14  13    1.18    2.24
   3   8  -2    3.45    1.23
   3  12   0    3.39    1.47
   3  17   5    1.77    2.49
   4   1  -3   18.74    1.41
   4   5  -3    1.18    0.90
   4   6  -3    1.70    1.16
   4   9  -2   15.99    1.02
   4  14   1    0.89    1.71
   4  15   2    2.09    1.81
   4  16   3   -0.84    1.95
   5 -13   8    0.89    2.18
   5   7  -3    0.42    0.88
   5  10  -2    3.09    1.45
   5  12  -1   -0.98    1.40
   6 -14  10    0.44    2.76
   6  -4  -2    6.27    1.41
   6   8  -3    1.56    1.35
   6  12  -1   -0.77    1.14
   7  -6  -1    0.50    1.62
   7  -2  -3    7.85    1.32
   7   8  -3    3.07    0.97
   7  15   1    1.28    1.90
   8  -6  -1    1.94    1.70
   8  -2  -3    1.65    1.31
   8   8  -3    0.94    1.06
   9 -11   4    0.50    3.28
   9  -7   0   -0.67    1.51
   9  -4  -2    2.73    1.47
   9  -1  -3    3.93    1.02
   9   8  -3    2.54    1.50
   9  10  -2    0.75    1.27
   9  12  -1    0.89    1.75
  10  -9   2    1.04    2.21
  10  -8   1    2.06    2.08
  10   0  -3    2.40    1.08
  10   7  -3    0.38    1.64
  10  10  -2   -0.98    1.79
  11  -6   0    1.76    1.75
  11   1  -3    0.36    1.52
  11   2  -3    0.12    1.69
  11   3  -3    2.93    1.60
  11   4  -3   -0.12    1.76
  11   5  -3    2.37    1.78
  11   9  -2    0.00    2.05
  12  -1  -2   -0.42    1.81
  12   7  -2    1.23    1.95
  13  -4   0    1.29    2.15
  13  -2  -1    0.05    2.09
  13   3  -2    0.68    1.96
  13   4  -2    0.39    1.94
  -6  -1  16   -0.04    1.25
  -6  -1  17   -2.25    1.84
  -6  -1  18    0.34    1.89
  -6  -1  19    1.80    2.00
  -6   0  15    0.51    1.66
  -6   0  16    2.48    1.54
  -6   1  14   -1.97    1.51
  -6   2  14    0.93    1.40
  -6   3  13    0.53    1.07
  -6   5  14    0.91    1.64
  -6   6  15    1.23    1.64
  -6   7  16    1.36    1.93
  -6   7  17   -0.55    2.13
  -5  -5  17    0.03    1.27
  -5  -5  18   -0.77    1.89
  -5  -5  19    1.16    2.03
  -5  -4  14    2.04    1.34
  -5  -3  12    0.32    0.99
  -5  -2  11   14.74    0.99
  -5   2   9    6.94    1.26
  -5   3   9    4.06    1.25
  -5   4   9    9.48    1.25
  -5   5   9    8.39    1.39
  -5   7  10    1.06    1.45
  -5  10  13    0.95    1.80
  -4  -7  15    0.75    1.18
  -4  -7  16    1.03    1.75
  -4  -7  17    3.67    1.69
  -4  -6  13    0.23    1.39
  -4  -5  11    1.37    1.30
  -4  -1   7    2.05    0.88
  -4   2   6   34.36    1.11
  -4   3   6   46.39    1.49
  -4   4   6    1.65    1.27
  -4   9   8    0.96    1.75
  -4  10   9   -0.35    2.03
  -4  11  10    1.11    2.00
  -4  13  14    3.45    2.85
  -3  -9  16   -1.66    1.36
  -3  -9  17    1.93    1.86
  -3  -9  18    1.60    2.03
  -3  -8  13    0.83    1.50
  -3  -6   9    1.89    1.28
  -3  -3   6   64.43    1.60
  -3   5   4   25.73    1.69
  -3   8   5   26.05    2.02
  -2 -10  14    1.55    1.20
  -2 -10  15    1.66    1.63
  -2  -3   4   12.80    1.36
  -2  -1   3  128.54    2.11
  -1 -11  14   -0.69    1.64
  -1  -8   7    3.27    1.27
   0 -12  14   -1.26    1.68
   0   7   0    0.41    1.44
   0  16   7    0.01    2.62
   1 -13  14    0.39    1.80
   1 -13  15   -0.12    1.89
   1 -12  11    3.00    1.53
   1  -8   4    9.37    1.43
   1  -7   3    2.56    1.26
   1   7  -1    6.01    1.43
   1  17   7    0.26    2.77
   2 -13  12    1.16    1.98
   2 -12   9    1.66    1.55
   2 -11   7    2.32    1.47
   2  -8   3    8.95    1.64
   2   1  -2   55.11    1.85
   2   6  -2    1.41    1.25
   3 -13  10   -0.65    1.84
   3 -11   6    6.26    1.76
   4 -14  12   -1.03    2.44
   4 -13   9    1.22    2.08
   4  13   0   -0.18    1.56
   4  17   4   -0.10    2.25
   5  -1  -3    3.91    0.91
   5   8  -3    0.51    1.31
   6  -2  -3    9.21    1.26
   6   3  -4   -1.24    1.16
   6   4  -4    1.62    1.15
   6   9  -3    2.86    1.24
   6  11  -2    0.93    1.43
   6  14   0    3.01    1.76
   6  15   1    0.55    1.97
   6  16   2   -1.45    2.13
   7   2  -4   14.42    1.32
   7   3  -4    4.97    0.92
   7   4  -4    5.71    1.24
   7   5  -4    1.49    1.39
   7   9  -3    4.24    1.39
   7  11  -2    0.86    1.16
   7  13  -1    6.84    1.66
   7  14   0    0.90    1.74
   8   2  -4    8.72    1.38
   8   3  -4    2.53    1.23
   8   4  -4    0.26    1.27
   8   5  -4    2.05    1.35
   8   9  -3    2.04    1.52
   8  11  -2   -1.00    1.25
   8  13  -1    0.47    1.76
   8  14   0    0.87    1.90
   9  -6  -1    2.47    1.70
   9  -2  -3    2.34    1.39
   9   3  -4   -0.86    1.44
   9   4  -4   -0.81    1.45
   9   9  -3   -1.89    1.53
   9  11  -2    3.09    1.85
  10 -10   3    0.75    2.49
  10  -7   0    0.35    1.84
  10  -1  -3    2.62    1.42
  10   8  -3    1.16    1.65
  10  12  -1   -0.69    1.52
  11  -5  -1   -0.41    1.69
  11  -3  -2    3.82    1.69
  11   0  -3    2.40    1.67
  11   6  -3    0.12    1.31
  11   7  -3    2.71    1.77
  11  10  -2   -0.35    1.96
  12  -8   2    0.99    2.28
  12  -7   1    2.28    2.29
  12  -4  -1    0.08    1.91
  12  -2  -2    0.49    1.69
  12   3  -3    1.39    1.71
  12   8  -2    1.61    1.57
  13   1  -2    3.77    2.11
  13   2  -2   -2.54    1.55
  13   5  -2   -0.92    1.61
  -6   0  17    1.54    1.62
  -6   0  18   -1.26    1.94
  -6   0  19   -0.49    2.05
  -6   0  20    0.54    1.96
  -6   1  15   -0.55    1.17
  -6   1  16   -0.76    1.69
  -6   1  17    0.86    1.66
  -6   2  15    1.64    1.60
  -6   3  14   -1.27    1.17
  -6   3  15    0.27    1.68
  -6   4  14   -1.99    1.16
  -6   4  15    0.69    1.69
  -6   5  15    1.40    1.73
  -6   6  16   -0.44    1.92
  -6   6  17    1.15    1.77
  -6   7  18    1.70    2.18
  -5  -4  15   -1.23    1.07
  -5  -4  16    4.01    1.60
  -5  -4  17   -1.69    1.54
  -5  -4  20   -0.37    1.95
  -5  -3  13   -0.70    0.96
  -5  -2  12    1.16    1.32
  -5  -1  11   -0.74    1.35
  -5   0  10    6.65    0.96
  -5   8  11   -0.03    1.56
  -5   9  12   -0.69    1.69
  -5  10  14    1.14    2.03
  -4  -7  18   -1.33    1.50
  -4  -7  19    0.30    1.58
  -4  -6  14    2.48    1.49
  -4  -4  10    3.59    1.25
  -4  -3   9    1.32    1.19
  -4  -2   8    6.27    0.88
  -4   0   7    4.21    1.22
  -4   7   7    2.21    1.55
  -4  12  12   -0.69    2.43
  -3  -8  14    0.02    1.60
  -3  -7  11    0.56    0.94
  -3  -5   8    6.90    0.88
  -3  -4   7   13.19    0.96
  -3  -1   5    0.97    1.30
  -3   2   4    4.49    0.86
  -3   3   4   42.15    1.56
  -3   4   4   18.53    1.56
  -2 -10  16    4.62    1.87
  -2 -10  17    2.20    2.05
  -2 -10  18   -1.54    1.93
  -2  -9  12    1.68    1.41
  -2  -8  10    1.11    1.37
  -2  -7   8    7.80    0.92
  -2  -6   7    3.58    1.22
  -2  -4   5   21.69    1.35
  -1 -11  15    0.20    1.92
  -1 -10  11    1.91    1.08
  -1  -9   9    3.67    1.39
  -1  -7   6    8.63    1.25
  -1  -6   5    2.63    1.28
  -1  -5   4    3.00    1.33
  -1  -2   2    8.10    1.19
   0 -12  15    0.00    1.95
   0 -11  11    3.63    1.60
   0  -9   7    5.59    1.35
   1 -13  16   12.95    2.24
   1 -11   9    0.03    1.35
   1 -10   7    0.98    1.34
   1   0  -1   10.50    1.46
   1  13   2    1.28    1.72
   1  14   3   -0.38    1.81
   1  15   4    0.87    2.00
   2  13   1    1.56    1.72
   2  14   2    0.54    1.62
   2  15   3    2.28    1.71
   2  16   4    0.52    2.16
   3 -12   8    0.20    1.56
   3   3  -3   79.08    1.64
   3   4  -3   44.84    1.54
   3   9  -2   13.19    1.28
   3  11  -1    8.78    1.41
   3  15   2    1.28    1.84
   4 -12   7    1.48    1.84
   4  -3  -2   62.81    1.68
   4   0  -3    5.37    0.99
   4   7  -3    9.36    0.94
   4  10  -2    0.52    1.28
   4  12  -1   -0.43    1.50
   5 -14  11    2.75    2.41
   5  11  -2    0.89    1.38
   5  14   0    1.77    1.75
   5  15   1    1.10    1.88
   5  16   2    3.12    2.00
   6  -6  -1    4.64    1.32
   6   2  -4    1.66    0.87
   6   5  -4   -0.32    0.93
   6   6  -4    6.54    1.34
   6  13  -1    0.69    1.69
   7   1  -4    3.52    0.94
   7   6  -4    1.21    0.93
   7  10  -3   -0.47    1.41
   8   1  -4   -0.15    0.98
   8   6  -4    2.38    0.96
   8   7  -4    1.50    1.34
   8  10  -3   -3.24    1.68
   8  12  -2    0.18    1.62
   9   1  -4    0.98    1.45
   9   2  -4    2.42    1.02
   9   5  -4    1.65    1.02
   9   6  -4    2.52    1.48
   9  13  -1   -0.83    1.90
  10  -4  -2   -1.66    1.45
  10  -2  -3    1.53    1.61
  10   2  -4    4.15    1.46
  10   3  -4    1.46    1.61
  10   4  -4    2.05    1.56
  10   5  -4   -0.68    1.54
  10   9  -3   -1.26    1.85
  10  11  -2   -0.97    1.85
  11  -1  -3   -1.59    1.71
  11   8  -3    1.39    1.92
  12  -6   0    0.16    2.13
  12   1  -3   -2.01    1.95
  12   2  -3    1.19    1.35
  12   4  -3   -0.06    1.39
  12   5  -3    0.66    1.48
  12   6  -3    2.63    2.08
  13  -5   0   -0.78    2.30
  13  -3  -1    1.54    1.93
  13  -1  -2    2.68    1.92
  13   0  -2    1.77    1.54
  -6   1  18   -0.04    1.39
  -6   1  19    0.80    1.52
  -6   2  16    1.41    1.24
  -6   2  17    2.56    1.83
  -6   2  18    1.64    1.96
  -6   2  19    4.59    2.09
  -6   3  16    0.39    1.74
  -6   3  17   -1.17    1.85
  -6   3  18    0.50    1.94
  -6   3  19    0.34    2.14
  -6   4  16    3.16    1.73
  -6   4  17   -1.13    1.83
  -6   4  18   -0.29    1.83
  -6   4  19    0.91    2.23
  -6   5  16    1.39    1.61
  -6   5  17   -1.67    1.91
  -6   5  18   -1.26    2.09
  -6   5  19   -0.55    2.23
  -6   6  18   -0.10    1.90
  -5  -4  18   -0.45    1.30
  -5  -4  19   -0.63    1.47
  -5  -3  14    1.28    1.02
  -5  -3  15    0.01    1.50
  -5  -2  13   -0.04    1.37
  -5   0  11   -0.11    1.35
  -5   1  10    1.19    0.93
  -5   2  10    3.35    1.36
  -5   5  10    5.61    1.33
  -5   6  10    1.88    1.42
  -5   9  13   -0.12    2.02
  -5  10  15    0.43    2.34
  -4  -6  15    0.36    1.39
  -4  -6  16    1.49    1.61
  -4  -6  20   -1.59    2.01
  -4  -5  12    1.45    0.95
  -4  -4  11    3.09    1.26
  -3  -8  15    1.17    1.54
  -3  -8  16   -0.03    1.85
  -3  -7  12    1.48    1.37
  -3  -6  10   10.77    1.30
  -2  -9  13    1.21    1.52
  -2  -5   6   22.50    1.01
  -1 -11  16    1.58    1.42
  -1 -11  17   -4.02    2.10
  -1 -11  18    0.24    2.26
  -1 -10  12   -0.09    1.51
  -1   1   1   65.40    2.69
  -1  11   3    6.97    2.12
   0 -12  16    1.12    1.86
   0 -12  17   -0.34    2.21
   0 -11  12   -2.04    1.47
   0 -10   9    8.19    1.37
   0  10   1    5.18    1.58
   1 -12  12    1.63    1.74
   1  10   0    2.28    1.32
   2 -13  13   -1.59    1.94
   2 -12  10    0.62    1.76
   2   7  -2    2.80    1.23
   2  10  -1    0.76    1.33
   3 -13  11    1.42    1.76
   3  -4  -1   48.23    2.10
   3   2  -3    3.29    1.33
   3   5  -3   60.32    1.26
   3  13   0    6.23    1.70
   3  14   1   -0.08    1.60
   3  16   3   -0.05    1.88
   4 -14  13   -0.79    2.21
   4  -5  -1   10.78    1.55
   4   8  -3    8.33    1.28
   5  -7   0   16.45    1.95
   5  -4  -2   18.84    1.38
   5  -2  -3    3.97    1.27
   5   2  -4   45.57    1.47
   5   3  -4   21.80    1.30
   5   4  -4    2.78    0.91
   5   5  -4    6.25    1.22
   5   9  -3    8.46    0.99
   5  13  -1    3.22    1.60
   6 -13   8    0.72    2.40
   6 -12   6    0.26    2.51
   6   1  -4   24.32    1.00
   6   7  -4    6.22    1.27
   6  10  -3    4.87    1.42
   6  12  -2    1.32    1.51
   7  -5  -2    4.69    1.59
   7  -3  -3    4.13    1.34
   7   0  -4    2.26    1.20
   7   7  -4    0.83    0.98
   7  12  -2    1.14    1.25
   7  15   0   -1.52    1.91
   8  -5  -2    3.55    1.47
   8  -3  -3    3.77    1.31
   8   0  -4    8.73    1.05
   8   8  -4    1.83    1.46
   9  -5  -2    1.67    1.66
   9  -3  -3   -1.31    1.50
   9   0  -4    4.71    1.44
   9   7  -4   -0.73    1.09
   9  10  -3    0.14    1.27
   9  12  -2    2.42    1.76
  10  -6  -1    1.03    1.68
  10   1  -4   -0.14    1.53
  10   6  -4    2.93    1.47
  10   7  -4    0.02    1.50
  10  10  -3    0.60    1.97
  10  12  -2    1.22    1.91
  11  -9   2    1.94    2.58
  11  -8   1   -0.15    2.28
  11  -7   0   -1.66    2.17
  11  -4  -2    0.63    1.73
  11  -2  -3   -1.81    1.58
  11   3  -4    1.01    1.75
  11   4  -4    1.44    1.74
  11   5  -4    4.12    1.66
  11   9  -3    2.28    2.04
  12  -5  -1    1.14    2.09
  12  -3  -2   -0.92    1.90
  12   0  -3    1.51    1.78
  12   7  -3    2.37    1.57
  12   8  -3    1.31    2.02
  13   3  -3    3.76    2.18
  13   4  -3    2.12    2.17
  -5  -3  16   -0.26    1.14
  -5  -3  17    0.77    1.62
  -5  -3  18    5.15    1.86
  -5  -3  19    5.17    2.08
  -5  -3  20    1.53    1.94
  -5  -2  14   -2.86    1.45
  -5  -1  12    8.23    0.97
  -5   1  11    1.02    1.39
  -5   3  10    3.99    1.30
  -5   4  10    5.08    1.34
  -5   7  11    1.60    1.54
  -5   8  12   -0.52    1.61
  -5  10  16    1.93    2.25
  -4  -6  17   -2.19    1.22
  -4  -6  18    0.16    1.41
  -4  -6  19   -0.56    1.52
  -4  -5  13   -0.72    0.94
  -4  -5  14    1.81    1.41
  -4  -3  10    0.98    1.28
  -4  -2   9    3.17    1.22
  -4  -1   8   10.15    0.87
  -4   1   7    1.80    0.87
  -4   6   7   -0.01    1.32
  -4   8   8   -0.11    1.67
  -4  11  11    1.18    2.21
  -3  -8  17    1.07    1.34
  -3  -8  18    1.58    1.43
  -3  -8  19    0.10    1.52
  -3  -7  13    2.41    1.46
  -3  -5   9    0.77    1.28
  -3  -2   6   13.16    1.36
  -3   0   5   69.84    1.70
  -3  13  10    0.58    2.65
  -3  14  12    0.59    2.72
  -2  -9  14    0.50    1.47
  -2  -9  15    1.56    1.51
  -2  -8  11    1.15    1.39
  -2  -7   9    1.94    1.28
  -1 -10  13   -1.84    1.56
  -1  -9  10    4.78    1.44
  -1  -8   8    8.02    1.26
  -1  15   7    1.00    3.84
   0 -11  13    2.26    1.58
   0  -8   6    0.68    1.29
   0  -4   2    0.07    1.12
   0  13   3    0.20    1.80
   0  14   4    0.57    2.14
   1 -12  13   -0.48    1.86
   1   8  -1    8.56    1.30
   1  12   1    2.29    1.42
   1  16   5    1.45    2.26
   2 -13  14    0.69    2.05
   2 -11   8   -1.08    1.56
   2 -10   6    3.01    1.36
   2   0  -2   48.89    1.90
   2  12   0    2.29    1.49
   2  17   5   -1.39    2.45
   3  -2  -2   22.18    1.44
   3   6  -3   14.27    0.93
   3  17   4   -0.34    2.17
   4 -13  10    1.56    1.93
   4 -10   4   -0.20    1.99
   4  -1  -3   19.36    1.43
   4  11  -2    1.96    1.39
   4  14   0    1.02    1.71
   4  15   1   -0.69    1.64
   4  16   2    1.23    1.96
   4  17   3    1.30    2.34
   5 -14  12    1.04    2.64
   5 -13   9    0.42    2.13
   5   1  -4   29.09    1.39
   5   6  -4    5.86    0.91
   5  10  -3    2.55    1.41
   5  12  -2    4.99    1.40
   6 -14  11    0.13    2.68
   6  -3  -3    1.15    1.32
   6   0  -4    0.73    0.90
   6   8  -4    3.55    1.33
   6  14  -1    3.28    1.64
   6  15   0   -1.18    1.97
   6  16   1    1.55    2.08
   7  -1  -4    4.34    1.24
   7   8  -4    2.21    0.98
   7  11  -3    1.08    1.63
   7  14  -1    0.60    1.73
   8  -1  -4    2.75    1.38
   8   9  -4    2.65    1.41
   8  11  -3    2.09    1.60
   8  13  -2    0.05    1.76
   8  14  -1   -0.22    1.48
   9  -1  -4    1.40    1.45
   9   8  -4   -0.03    1.11
   9  11  -3    1.95    1.86
  10 -11   4   -0.70    3.29
  10  -5  -2    1.50    1.72
  10  -3  -3   -0.58    1.57
  10   0  -4    3.40    1.41
  10   8  -4    2.38    1.68
  11 -10   3    0.85    2.80
  11  -6  -1    1.14    1.90
  11   1  -4    4.32    1.69
  11   2  -4    0.59    1.26
  11   6  -4   -1.40    1.68
  11   7  -4   -3.07    1.67
  11  10  -3    2.96    2.21
  12  -1  -3    0.34    1.81
  13  -4  -1    0.94    1.95
  13  -2  -2    1.32    1.90
  13   1  -3    2.83    2.10
  13   2  -3   -0.84    1.54
  -5  -2  15    1.06    1.07
  -5  -2  16    2.30    1.63
  -5  -2  17    3.49    1.71
  -5  -2  18   -0.15    1.88
  -5  -2  19    3.55    2.04
  -5  -2  20   -0.03    2.11
  -5  -1  13    1.84    0.95
  -5  -1  14    2.67    1.42
  -5   0  12    0.68    0.96
  -5   2  11   12.39    1.46
  -5   5  11    0.69    1.37
  -5   6  11   -0.21    1.53
  -5   7  12    2.25    1.73
  -5   8  13    0.64    1.83
  -5   9  14   -1.01    1.81
  -4  -5  15   -1.03    1.38
  -4  -5  16    6.55    1.58
  -4  -5  19   -1.44    1.81
  -4  -5  20   -2.74    2.19
  -4  -4  12    1.46    0.94
  -4   0   8    3.26    1.24
  -4   2   7   10.44    0.96
  -4   3   7    4.69    1.29
  -4   5   7    5.63    1.39
  -4  12  13    0.51    2.30
  -3  -7  14    1.62    1.40
  -3  -7  15   -0.37    1.60
  -3  -6  11    1.21    0.95
  -3  -4   8    6.27    0.90
  -3  -3   7   20.89    1.02
  -2  -9  16   -4.30    1.62
  -2  -9  17    1.94    1.91
  -2  -9  18   -1.22    1.97
  -2  -9  19    2.17    2.24
  -2  -8  12    1.65    1.44
  -2  -6   8   11.05    1.27
  -2  -2   4   69.43    1.41
  -2   0   3 1000.00    4.77
  -1 -10  14   -0.04    1.66
  -1 -10  15    0.96    1.64
  -1  -9  11   -2.30    1.32
  -1  -7   7    0.67    1.22
   0 -11  14    2.35    1.58
   0 -10  10    1.52    1.35
   0  -9   8   -0.32    1.31
   0  -7   5   25.80    1.36
   0   8   0   14.45    1.55
   0  15   5    1.26    2.21
   1 -12  14   -0.26    1.88
   1 -11  10    2.12    1.41
   1 -10   8    1.60    1.29
   1  -9   6    1.94    1.24
   2 -13  15    0.13    1.89
   2 -12  11    0.41    1.55
   2   8  -2    3.69    1.23
   3 -13  12   -0.17    1.97
   3 -12   9    1.66    1.61
   3 -10   5    0.62    1.70
   3   1  -3   22.27    1.14
   3   7  -3    5.12    1.20
   3  10  -2   12.24    1.34
   3  12  -1    1.24    1.45
   4   4  -4   23.55    1.38
   4   9  -3    6.28    1.00
   4  13  -1    0.94    1.55
   5   7  -4    5.05    0.90
   5  15   0    4.63    1.90
   5  16   1    0.18    2.04
   6  -5  -2    3.03    1.32
   6   9  -4    1.55    1.24
   6  11  -3    3.00    1.40
   6  13  -2   -0.76    1.57
   7   4  -5    2.36    1.31
   7   9  -4    3.17    1.04
   7  13  -2   -0.39    1.35
   8  -8   0    1.48    1.99
   8  -4  -3    2.09    1.53
   8   3  -5    3.91    1.33
   8   4  -5   11.70    1.41
   8   5  -5    1.04    1.35
   9   3  -5    1.69    1.39
   9   4  -5    1.52    1.38
   9   5  -5    0.41    1.45
   9   9  -4    1.20    1.18
   9  13  -2    0.25    1.50
  10  -1  -4    0.62    1.48
  10   9  -4   -1.76    1.90
  10  11  -3   -0.73    1.51
  11  -3  -3    0.56    1.66
  11   0  -4    2.25    1.66
  11   8  -4    5.59    1.97
  12  -4  -2    0.08    1.92
  12  -2  -3    2.33    1.84
  12   1  -4    1.75    1.73
  12   2  -4    0.87    1.85
  12   3  -4    0.28    1.36
  12   4  -4    1.77    1.43
  12   5  -4    0.33    1.46
  12   6  -4   -1.07    2.12
  13  -3  -2    0.40    2.12
  13   0  -3    0.20    1.93
  -5  -1  15    2.42    1.40
  -5  -1  16    0.99    1.63
  -5  -1  17   -0.77    1.64
  -5  -1  18   -0.93    1.66
  -5  -1  19    3.72    1.97
  -5  -1  20    3.23    2.10
  -5   0  13    2.73    0.99
  -5   0  14    3.23    1.37
  -5   1  12    9.31    1.05
  -5   2  12    1.04    1.35
  -5   3  11    4.10    1.00
  -5   4  11    5.09    1.32
  -5   6  12    0.09    1.41
  -5   8  14    0.96    1.90
  -5   9  15    1.18    1.97
  -5   9  16    1.80    2.08
  -5   9  17    1.07    1.99
  -4  -5  17    0.63    1.22
  -4  -5  18    0.38    1.29
  -4  -4  13    6.05    0.99
  -4  -4  14    1.80    1.43
  -4  -3  11   -0.31    0.94
  -4  -2  10    1.20    1.27
  -4  -1   9    5.18    1.23
  -4   4   7   21.80    1.41
  -4   9   9    0.54    1.43
  -4  10  10    0.54    1.63
  -4  12  14    1.63    2.42
  -3  -7  16    1.83    1.23
  -3  -7  17    0.57    1.67
  -3  -7  18    0.91    1.94
  -3  -7  19    2.04    1.93
  -3  -7  20    0.52    1.63
  -3  -6  12   -0.69    0.98
  -3  -5  10    1.39    0.92
  -3  -1   6   14.21    1.32
  -3   1   5    1.35    1.34
  -2  -8  13    0.29    1.46
  -2  -7  10    1.06    0.96
  -2  -5   7    7.41    1.24
  -2  -3   5   28.06    1.47
  -1 -10  16   -2.51    1.81
  -1 -10  17   -2.71    2.00
  -1 -10  18    2.29    2.19
  -1  -8   9    4.21    1.42
  -1  -3   3  232.94    2.51
  -1   7   1    5.18    1.73
   0 -11  15    1.01    1.78
   0 -11  16    0.56    1.99
   0 -11  17    0.39    1.92
   0 -10  11    0.58    1.47
   0  -6   4   19.89    1.41
   0  -5   3   24.10    1.40
   0  12   2   -0.39    1.66
   0  17   8    0.05    3.59
   1 -12  15    0.32    1.77
   1 -12  16    1.04    2.05
   1 -12  17   -3.00    2.28
   1 -11  11   -0.78    1.56
   1  11   0   -1.07    1.57
   1  17   6    0.47    2.75
   2  11  -1    2.05    1.35
   2  15   2    1.38    1.95
   3 -13  13    1.98    1.93
   3 -11   7    1.77    1.67
   3   8  -3    0.48    1.27
   3  15   1    0.27    1.95
   4 -13  11   -0.58    2.17
   4 -12   8    1.87    1.86
   4   2  -4   47.60    1.53
   4   3  -4    4.63    0.96
   4   5  -4   13.19    0.95
   4   6  -4    0.50    1.18
   4  10  -3    3.98    1.32
   4  12  -2   -0.48    1.40
   5 -12   7    1.55    2.06
   5 -11   5    1.54    2.17
   5  -6  -1   12.64    1.65
   5   0  -4    1.25    1.13
   5   8  -4    1.26    0.98
   5  11  -3   -1.29    1.43
   5  14  -1    2.40    1.73
   6  -1  -4   22.89    0.98
   6   4  -5    1.36    1.19
   6   5  -5    0.51    1.24
   7 -13   8    0.62    2.66
   7  -4  -3    6.76    1.32
   7  -2  -4   13.26    1.40
   7   2  -5    4.64    1.26
   7   3  -5   14.04    1.00
   7   5  -5    4.00    0.96
   7   6  -5    2.16    1.24
   7  10  -4    0.78    1.59
   7  12  -3    0.97    1.71
   7  15  -1   -1.62    2.09
   8  -9   1   -0.09    2.14
   8  -7  -1    1.78    1.75
   8  -2  -4    9.04    1.28
   8   1  -5    5.64    1.38
   8   2  -5   -0.05    0.94
   8   6  -5    0.83    0.94
   8   7  -5   -0.05    1.42
   8  10  -4    0.11    1.21
   8  12  -3    1.45    1.29
   8  14  -2    2.16    1.85
   9  -9   1    0.51    2.04
   9  -8   0    0.30    1.85
   9  -7  -1    0.88    1.69
   9  -4  -3    2.68    1.46
   9  -2  -4    3.61    1.45
   9   1  -5    1.55    1.46
   9   2  -5    0.94    1.00
   9   6  -5    1.39    1.05
   9   7  -5   -0.98    1.52
   9  10  -4    0.22    1.64
   9  12  -3    1.40    1.38
  10  -4  -3    3.28    1.43
  10  -2  -4    1.20    1.46
  10   2  -5   -3.76    1.62
  10   3  -5   -1.04    1.48
  10   4  -5   -1.02    1.18
  10   5  -5    0.96    1.46
  10   6  -5    0.38    1.68
  10  10  -4    2.21    2.04
  10  12  -3   -0.68    2.17
  11  -5  -2    1.63    1.83
  11  -1  -4    1.00    1.69
  11   9  -4    0.31    2.05
  12  -8   1    0.43    2.29
  12  -7   0    1.00    2.15
  12   0  -4    0.82    1.93
  12   7  -4   -0.14    1.58
  12   8  -4   -1.94    2.30
  13  -5  -1    1.24    2.29
  13  -1  -3   -0.18    1.93
  13   3  -4    0.82    2.16
  13   4  -4    1.17    2.20
  -5   0  15    2.13    1.52
  -5   0  16    2.98    1.65
  -5   0  17   -1.28    1.59
  -5   0  18   -1.45    1.69
  -5   0  19   -2.70    1.89
  -5   0  20    1.37    2.05
  -5   1  13    2.57    1.02
  -5   1  14    1.95    1.35
  -5   2  13    0.69    1.36
  -5   3  12   -1.41    1.42
  -5   4  12    2.92    1.41
  -5   5  12    2.01    1.48
  -5   7  13   -0.04    1.58
  -5   8  15   -0.90    1.82
  -5   8  16    0.13    2.04
  -4  -4  15   -2.05    1.34
  -4  -4  16    2.80    1.50
  -4  -4  17    2.36    1.61
  -4  -4  18    4.73    1.73
  -4  -4  19    1.48    1.87
  -4  -4  20    0.70    1.90
  -4  -3  12   -0.38    0.93
  -4  -2  11    2.16    1.21
  -4   1   8   10.46    0.95
  -4   7   8    4.99    1.34
  -4  11  12    2.32    2.02
  -4  12  15    0.31    2.38
  -3  -6  13    1.84    0.98
  -3  -6  14    0.77    1.43
  -3  -5  11    2.07    1.27
  -3  -4   9    4.04    0.87
  -3  -3   8   12.41    1.33
  -3  -2   7   22.19    1.37
  -3   7   5    0.25    1.53
  -3   9   6    0.99    1.93
  -3  14  13    0.18    2.88
  -2  -8  14   -0.50    1.46
  -2  -8  15    0.03    1.64
  -2  -7  11    2.17    1.32
  -2  -6   9   13.82    1.30
  -2  -4   6    6.05    0.94
  -1  -9  12    0.78    1.35
  -1  -6   6   19.54    1.00
  -1  -5   5    2.00    1.29
  -1  -4   4    7.18    1.35
   0  -9   9    1.32    1.24
   0  -8   7    1.80    1.27
   1  -8   5   -0.13    1.25
   1   9  -1    4.81    1.37
   2 -12  12   -1.82    1.81
   2 -11   9    0.13    1.51
   2  -9   5    0.48    1.29
   2   9  -2   13.69    1.34
   2  14   1   -0.05    1.60
   2  16   3   -0.07    2.16
   3 -13  14    1.35    2.10
   3 -12  10   -0.06    1.88
   3   0  -3    3.62    1.24
   3  11  -2    2.98    1.37
   3  14   0    1.09    1.63
   3  16   2    0.90    1.91
   3  17   3    4.96    2.47
   4 -11   6    1.75    1.80
   4   7  -4    3.60    1.23
   4  15   0   -1.24    1.67
   4  16   1    0.20    1.78
   5  -3  -3   33.12    1.42
   5   9  -4    8.30    1.38
   5  13  -2    1.32    1.71
   6   2  -5    3.03    1.23
   6   3  -5    8.09    0.91
   6   6  -5    1.24    1.25
   6  10  -4   -0.10    1.45
   6  12  -3    1.60    1.44
   6  15  -1   -0.51    1.98
   6  16   0   -0.68    2.11
   7  -8   0    0.55    1.78
   7  -7  -1    4.77    1.73
   7   1  -5    5.02    1.23
   7   7  -5    2.93    1.00
   7   8  -5    1.89    1.46
   7  14  -2   -1.62    1.95
   8 -13   8    0.70    3.45
   8   0  -5    4.74    1.43
   8   8  -5    1.14    1.39
   8  11  -4    2.87    1.79
   8  13  -3    3.11    1.80
   9  -6  -2    0.19    1.77
   9   0  -5   -0.25    1.50
   9   8  -5    0.54    1.48
   9  11  -4    1.65    1.88
   9  13  -3    1.27    1.96
  10  -9   1    0.65    2.39
  10  -8   0    0.78    2.02
  10  -7  -1    1.69    1.95
  10   1  -5    1.99    1.45
  10   7  -5    2.27    1.19
  10   8  -5    3.67    1.73
  10  11  -4    2.14    1.90
  11  -2  -4   -0.09    1.57
  11   2  -5    0.73    1.73
  11   3  -5    0.32    1.29
  11   4  -5    0.86    1.27
  11   5  -5    0.09    1.29
  11   6  -5    2.08    1.71
  11   7  -5   -1.55    1.74
  11  10  -4   -0.81    2.28
  12  -6  -1    0.00    2.11
  12  -3  -3    0.28    1.91
  12  -1  -4    1.06    1.68
  13  -4  -2    0.81    2.17
  13  -2  -3   -0.31    2.15
  13   1  -4   -0.69    2.13
  13   2  -4    1.16    1.56
  -5   1  15    1.66    1.42
  -5   1  16    1.33    1.63
  -5   1  17    2.13    1.68
  -5   1  18    1.18    1.79
  -5   1  19    1.35    1.93
  -5   1  20   -0.60    1.51
  -5   2  14   -0.14    1.43
  -5   2  20   -2.33    2.15
  -5   3  13    2.24    1.43
  -5   4  13    1.63    1.48
  -5   5  13    0.20    1.61
  -5   6  13    0.24    1.40
  -5   6  14    0.51    1.51
  -5   7  14    0.96    1.55
  -5   7  15    0.03    1.82
  -5   7  16   -1.56    1.96
  -5   7  18    2.34    2.23
  -5   8  17    0.59    1.80
  -5   8  18    2.11    1.93
  -4  -3  13    0.59    0.95
  -4  -3  14    3.90    1.36
  -4  -3  20    1.87    1.93
  -4  -3  21   -0.48    1.99
  -4  -1  10    7.52    0.91
  -4   0   9    0.53    0.85
  -4   2   8    7.26    1.18
  -4   6   8    4.43    1.33
  -4   8   9    0.99    1.66
  -4  10  11    0.40    1.90
  -3  -6  15    1.52    1.08
  -3  -6  16    1.19    1.53
  -3  -6  17   -1.81    1.76
  -3  -6  18    0.31    1.86
  -3  -6  19   -1.02    2.05
  -3  -6  20    0.11    1.60
  -3  -5  12    2.61    1.30
  -3  -4  10    3.80    1.19
  -3   2   5   23.93    1.41
  -3  12   9    1.06    2.28
  -2  -8  16    1.44    1.24
  -2  -8  17    0.72    1.67
  -2  -8  18    2.73    1.39
  -2  -8  19   -1.84    1.50
  -2  -7  12    2.02    1.36
  -2   1   3  136.15    2.28
  -1  -9  13    0.21    1.07
  -1  -9  14    1.50    1.62
  -1  -8  10    3.23    1.39
  -1  -7   8   11.26    1.31
  -1  -1   2    6.30    1.63
   0 -10  12    0.48    1.08
   0 -10  13    1.09    1.49
   0  16   6    0.68    2.74
   1 -11  12    0.60    1.52
   1 -10   9    4.98    1.43
   1  -9   7    5.39    1.30
   1   4  -2   16.94    1.38
   1   5  -2    1.23    1.17
   1  14   2    0.91    1.82
   1  15   3    0.17    1.95
   2 -12  13    0.10    1.86
   2 -10   7    0.06    1.37
   2   4  -3   11.23    1.37
   2   5  -3   22.90    1.44
   2  13   0    0.44    1.49
   2  17   4   -0.93    2.43
   3 -13  15   -0.87    2.05
   3   9  -3   -0.80    1.28
   3  13  -1   -0.28    1.54
   4 -13  12   -0.69    2.06
   4  -2  -3   12.87    1.29
   4   1  -4   25.92    1.10
   4   8  -4    7.67    1.30
   4  11  -3   -0.06    1.35
   4  14  -1   -0.88    1.68
   4  17   2    2.48    2.16
   5 -13  10    0.83    1.89
   5  -1  -4   28.09    1.43
   5   4  -5    1.18    1.23
   5   5  -5    2.36    1.20
   5  12  -3    2.16    1.51
   5  16   0   -1.19    2.15
   6 -13   9    1.19    2.27
   6  -4  -3    3.77    1.36
   6  -2  -4    3.39    1.22
   6   1  -5    1.85    1.19
   6   7  -5    4.20    0.95
   6   8  -5    7.34    1.29
   6  14  -2    3.44    1.65
   7 -12   6    1.05    2.97
   7  -9   1    1.37    2.42
   7   0  -5    1.66    1.26
   7   9  -5    3.65    1.39
   7  11  -4    0.83    1.21
   7  13  -3    1.25    1.87
   8  -6  -2    2.20    1.52
   8  -3  -4    5.11    1.37
   8   9  -5    1.08    1.51
   9 -10   2    0.91    2.56
   9  -3  -4   -0.54    1.49
   9   9  -5    0.78    1.63
  10  -6  -2    0.61    1.65
  10  -3  -4    1.91    1.44
  10   0  -5    0.93    1.39
  10   9  -5   -0.30    1.94
  11  -8   0    0.62    2.21
  11  -4  -3    1.07    1.59
  11   1  -5    2.00    1.25
  11   8  -5   -0.52    1.99
  12  -5  -2    1.39    1.92
  12   2  -5   -2.15    1.91
  12   3  -5    0.18    1.71
  12   4  -5    1.00    1.44
  12   5  -5    0.51    1.50
  12   6  -5   -1.19    2.15
  12   7  -5    2.40    2.03
  13   0  -4    0.10    2.16
  -5   2  15    1.18    1.09
  -5   2  16    1.08    1.52
  -5   2  17   -1.46    1.72
  -5   2  18    1.26    1.69
  -5   2  19   -0.76    1.45
  -5   3  14    1.49    1.07
  -5   3  15   -0.67    1.53
  -5   3  16    1.03    1.65
  -5   3  17    0.25    1.63
  -5   3  18    2.16    1.94
  -5   3  19   -4.29    2.01
  -5   3  20    0.37    1.53
  -5   4  14    0.64    1.54
  -5   4  15    1.81    1.66
  -5   4  16    1.92    1.57
  -5   4  18    2.10    1.74
  -5   4  19    1.89    2.12
  -5   4  20    3.68    1.94
  -5   5  14    2.05    1.43
  -5   5  15    2.02    1.69
  -5   5  16   -0.09    1.58
  -5   5  18    1.14    1.79
  -5   5  19    0.34    2.14
  -5   6  15   -0.01    1.69
  -5   6  16   -0.96    1.83
  -5   6  17    1.25    1.92
  -5   6  18   -0.89    1.97
  -5   6  19    2.91    2.18
  -5   7  17    0.86    1.78
  -4  -3  15    0.46    1.04
  -4  -3  16    0.22    1.41
  -4  -3  17    1.94    1.61
  -4  -3  18    1.83    1.57
  -4  -3  19    1.39    1.43
  -4  -2  12    3.00    0.93
  -4  -2  13    6.66    1.27
  -4  -2  21    0.95    2.24
  -4  -1  11    2.47    1.23
  -4   0  10    2.24    1.20
  -4   1   9    3.51    1.29
  -4   3   8   12.31    0.98
  -4   4   8    8.55    1.32
  -4   5   8    3.22    1.32
  -4   9  10    0.79    1.48
  -4  11  13    2.50    1.80
  -3  -5  13    2.65    1.38
  -3  -5  21   -1.10    2.32
  -3  -3   9    0.94    1.20
  -3   0   6   46.39    1.47
  -3   3   5   42.54    1.50
  -3   6   5    2.51    1.54
  -3  10   7    0.25    2.02
  -3  11   8    0.72    2.11
  -3  13  11    0.26    2.35
  -2  -7  13    3.83    1.41
  -2  -6  10    8.00    1.36
  -2  -5   8    9.52    0.89
  -2  -1   4   94.83    1.57
  -1  -9  15   -0.25    1.54
  -1  -9  16    0.98    1.79
  -1  -9  17    3.75    1.86
  -1  -9  18   -0.87    2.05
  -1  -9  19    0.40    1.94
  -1  -8  11    0.92    1.41
  -1  10   2    3.96    2.01
   0 -10  14    1.49    1.71
   0  -9  10    4.08    1.44
   0  -2   1   -0.31    1.40
   0   9   0    0.12    1.28
   0  11   1    8.65    1.71
   1 -11  13    0.75    1.60
   1 -11  14    2.73    1.75
   1  -7   4    2.07    1.18
   1   3  -2   11.39    1.52
   1   6  -2   58.45    1.66
   1  13   1    1.30    1.47
   1  16   4    1.91    2.38
   2 -12  14    0.08    1.73
   2 -12  15    1.17    1.99
   2 -12  16    0.84    1.91
   2 -11  10    2.55    1.59
   2   3  -3  100.07    1.83
   2   6  -3   15.56    1.32
   2  10  -2    2.32    1.31
   2  12  -1    3.49    1.58
   3 -12  11    2.45    1.85
   3  -9   4    4.49    1.62
   3   5  -4   26.47    1.32
   4 -13  13    0.70    2.11
   4 -12   9   -0.10    1.98
   4  -4  -2    7.47    1.24
   4   9  -4    5.39    1.27
   4  13  -2    1.65    1.55
   5  -5  -2    1.11    1.48
   5   2  -5   20.77    1.34
   5   3  -5    1.50    0.87
   5   6  -5    6.66    0.90
   5   7  -5    0.07    1.25
   5  10  -4   -0.18    1.01
   5  14  -2   -0.49    1.58
   5  15  -1    4.51    1.70
   5  17   1    0.40    2.24
   6   9  -5   -0.17    1.30
   6  11  -4    2.39    1.11
   6  13  -3    0.31    1.73
   7  -6  -2    3.10    1.45
   7  -3  -4    1.72    1.34
   7  12  -4    2.73    1.67
   7  15  -2   -0.03    2.11
   8 -10   2    0.56    2.91
   8  -5  -3    2.94    1.59
   8  -1  -5    4.72    1.42
   8   3  -6    1.57    1.35
   8   4  -6    0.02    1.39
   8   5  -6    0.03    1.39
   8   6  -6    1.94    1.45
   8  10  -5   -0.32    1.70
   8  12  -4    1.75    1.61
   8  14  -3    0.17    1.88
   9  -5  -3    0.58    1.54
   9  -1  -5    1.41    1.32
   9   3  -6    0.27    1.47
   9   4  -6   -0.99    1.43
   9   5  -6    0.05    1.52
   9   6  -6    2.23    1.52
   9  10  -5   -0.87    1.82
   9  12  -4    1.26    1.39
  10 -10   2    0.81    2.78
  10  -5  -3    0.05    1.77
  10  -1  -5    2.14    1.56
  10   3  -6    3.25    1.47
  10   4  -6    1.22    1.66
  10   5  -6    0.27    1.61
  10   6  -6    5.17    1.50
  10  10  -5    1.35    2.08
  11  -9   1   -0.35    2.42
  11  -7  -1   -0.30    1.88
  11  -6  -2   -0.65    1.93
  11  -3  -4    0.65    1.57
  11   0  -5   -0.23    1.22
  11   9  -5    3.43    1.90
  12  -4  -3    2.54    1.95
  12  -2  -4    0.04    1.85
  12   1  -5    0.22    1.75
  13  -3  -3   -0.14    2.13
  13  -1  -4   -2.21    2.20
  13   3  -5    2.57    2.25
  -5   4  17   -0.34    1.29
  -5   5  17    0.10    1.34
  -4  -2  14    0.29    1.36
  -4  -2  15    2.16    1.37
  -4  -2  16    0.17    1.44
  -4  -2  17    1.10    1.45
  -4  -2  18   -1.74    1.64
  -4  -2  19   -1.22    1.87
  -4  -2  20   -0.65    1.51
  -4  -1  12    0.63    1.30
  -4  -1  21    0.31    1.93
  -4   2   9    4.15    1.27
  -4   7   9    0.00    1.37
  -4  10  12    1.55    1.86
  -4  11  14    1.16    1.94
  -4  11  15   -0.07    2.17
  -4  11  16   -0.91    2.53
  -3  -5  14    0.28    0.99
  -3  -5  15    0.58    1.45
  -3  -5  16   -1.66    1.50
  -3  -5  17   -0.06    1.62
  -3  -5  18    0.46    1.65
  -3  -5  19    2.82    1.65
  -3  -5  20   -0.35    1.46
  -3  -4  11    1.97    0.93
  -3  -2   8   11.81    1.26
  -3  -1   7   23.29    1.05
  -3   4   5    0.06    1.22
  -3   5   5    2.40    1.47
  -2  -7  14    2.34    1.08
  -2  -7  15    5.04    1.60
  -2  -7  16    2.59    1.64
  -2  -7  17   -2.51    1.77
  -2  -7  18    1.07    1.94
  -2  -7  19    3.49    2.03
  -2  -7  20    1.74    1.55
  -2  -6  11    6.59    1.28
  -2  -4   7   16.68    0.98
  -2  -3   6   27.47    1.42
  -2  -2   5    7.84    1.38
  -2  15  11    0.36    3.28
  -1  -8  12    1.07    1.46
  -1  -7   9    0.62    1.25
  -1  -6   7    4.36    1.24
   0 -10  15    1.00    1.32
   0 -10  16    1.34    1.70
   0 -10  17   -0.24    1.78
   0 -10  18   -0.51    1.85
   0  -8   8    1.57    1.31
   0  -7   6    4.51    0.90
   1 -11  15   -1.21    1.63
   1 -11  16    2.32    2.01
   1 -11  17   -0.06    2.09
   1 -11  18   -1.63    2.24
   1 -10  10    0.04    1.49
   1  -4   1    5.15    1.63
   1   7  -2    3.90    1.27
   1  10  -1    4.52    1.34
   1  12   0    0.07    1.65
   2  -8   4   11.39    1.69
   2  -1  -2   59.31    1.72
   2   2  -3  244.87    2.48
   2   7  -3    0.73    1.27
   3 -11   8    1.19    1.47
   3   3  -4   41.67    1.48
   3   4  -4   16.92    1.03
   3   6  -4   11.42    1.25
   3  10  -3    7.07    1.41
   3  12  -2    2.99    1.46
   4 -13  14    1.10    2.18
   4  -9   3    6.71    2.06
   4   0  -4    2.74    0.95
   5 -13  11    0.98    1.94
   5   8  -5   10.28    1.40
   5  11  -4    0.83    1.42
   6   0  -5   -0.10    0.89
   6  12  -4    0.05    1.61
   6  15  -2    1.48    1.78
   6  16  -1    3.15    2.10
   7  -1  -5    0.67    1.24
   7   3  -6    3.57    1.27
   7   4  -6    2.75    0.93
   7   5  -6    1.27    0.94
   7   6  -6   -1.74    1.34
   7   7  -6   -0.12    1.27
   7  10  -5    0.11    1.15
   7  14  -3    1.19    1.95
   8   2  -6   -0.73    1.21
   8   7  -6    6.53    1.38
   8   8  -6    2.11    1.41
   8  11  -5    1.04    1.64
   8  13  -4    0.41    1.85
   9   1  -6   -0.42    1.33
   9   2  -6   -0.59    1.05
   9   7  -6    1.62    1.13
   9   8  -6   -0.91    1.63
   9  11  -5    4.95    1.96
   9  13  -4    2.62    2.19
  10   2  -6    1.48    1.66
  10   7  -6    2.31    1.52
  10   8  -6    0.27    1.62
  10  11  -5    1.90    1.92
  11  -5  -3   -0.47    1.93
  11  -1  -5    2.01    1.76
  11   3  -6    0.98    1.84
  11   4  -6   -4.82    1.66
  11   5  -6   -0.56    1.74
  11   6  -6    3.14    1.90
  11   7  -6   -1.42    1.80
  12  -8   0    2.34    2.52
  12  -7  -1    0.11    2.20
  12   0  -5    2.04    1.74
  13  -5  -2    0.23    2.27
  13  -2  -4    2.71    1.95
  13   1  -5    0.86    2.17
  13   2  -5    2.03    1.61
  -4  -1  13    3.67    1.36
  -4  -1  19    2.21    1.76
  -4  -1  20    0.40    1.81
  -4   0  11   12.23    1.00
  -4   0  21    4.01    1.94
  -4   1  10    8.36    1.23
  -4   3   9    2.05    1.25
  -4   4   9    0.69    1.22
  -4   6   9    0.97    1.33
  -4   8  10    1.16    1.45
  -4   9  11    0.39    1.77
  -4  10  13    1.78    2.06
  -3  -4  12    4.42    0.94
  -3  -4  20    0.50    2.00
  -3  -4  21    2.32    1.99
  -3  -3  10   -0.77    1.18
  -3   1   6   14.22    1.37
  -3  13  12   -0.37    2.53
  -2  -6  12    1.63    1.24
  -2  -5   9    1.27    0.85
  -2   2   3  230.29    2.88
  -1  -8  13   -0.11    1.48
  -1  -8  19   -2.20    1.85
  -1  -8  20    0.51    2.23
  -1  -5   6    7.83    1.27
   0  -9  11    4.72    1.02
   0  -6   5   20.60    1.30
   0   5  -1   89.33    2.07
   1 -10  11    1.35    1.58
   1  -9   8    0.80    1.27
   1  -8   6    2.26    1.30
   1  -6   3   26.06    1.42
   1   2  -2    8.52    1.66
   1  17   5    0.56    2.71
   2 -11  11    1.34    1.60
   2 -10   8    4.06    1.45
   2  -3  -1   10.69    1.81
   2   8  -3    8.04    1.25
   2  15   1    0.13    1.95
   2  16   2   -1.19    2.12
   3 -12  12   -0.88    1.66
   3 -12  13    2.51    1.96
   3 -10   6    4.73    1.46
   3  -3  -2   27.67    1.56
   3  -1  -3   23.08    1.08
   3   2  -4    3.00    1.32
   3   7  -4    0.45    0.89
   3  14  -1    1.21    1.60
   3  15   0    1.16    1.70
   3  16   1    2.05    1.90
   3  17   2    1.03    2.22
   4   4  -5   14.01    1.33
   4   5  -5    9.73    1.26
   4   6  -5    2.49    1.17
   4  10  -4    2.18    1.43
   4  12  -3    0.44    1.37
   4  15  -1   -0.43    1.82
   4  16   0    1.27    1.92
   4  17   1   -0.09    2.12
   5 -13  12    0.93    2.19
   5 -12   8    0.75    1.91
   5  -2  -4   38.71    1.43
   5   1  -5    3.35    0.87
   5   9  -5    9.48    1.41
   5  13  -3    1.85    1.23
   6 -13  10    2.07    2.33
   6 -12   7    0.67    2.22
   6 -10   3    1.79    3.19
   6  -7  -1    4.81    1.82
   6  -3  -4    0.20    1.29
   6   4  -6    1.25    1.34
   6   5  -6    1.91    1.31
   6   6  -6    3.00    1.29
   6  10  -5   -0.79    1.39
   6  14  -3    1.10    1.77
   7 -13   9    0.89    2.64
   7  -5  -3    3.36    1.34
   7   2  -6    7.03    0.99
   7   8  -6    0.13    1.38
   7  11  -5   -0.37    1.66
   7  13  -4    0.99    1.89
   8  -4  -4    1.87    1.29
   8  -2  -5    1.84    1.31
   8   1  -6    0.69    1.24
   8   9  -6    2.40    1.58
   9  -4  -4    2.37    1.51
   9  -2  -5    0.77    1.06
   9   9  -6    4.07    1.76
  10  -4  -4    2.24    1.61
  10  -2  -5    0.32    1.46
  10   1  -6    1.42    1.16
  10   9  -6    1.71    1.89
  11 -10   2    0.09    3.01
  11  -2  -5    0.22    1.57
  11   1  -6    0.80    1.72
  11   2  -6   -0.69    1.27
  11   8  -6    1.24    2.05
  12  -6  -2    1.54    2.12
  12  -3  -4    3.16    1.77
  12  -1  -5    0.21    1.92
  12   2  -6    2.05    1.79
  12   3  -6   -1.33    1.94
  12   4  -6    5.90    1.84
  12   5  -6   -1.18    1.90
  12   6  -6    1.74    1.94
  12   7  -6   -0.16    2.25
  13  -4  -3    1.08    2.16
  13   0  -5    2.23    2.14
  -4  -1  14    0.92    0.99
  -4  -1  15    1.72    1.40
  -4  -1  16    5.35    1.39
  -4  -1  17   -1.48    1.53
  -4  -1  18    1.56    1.26
  -4   0  12    1.02    0.95
  -4   0  13    0.28    1.22
  -4   0  19   -0.81    1.69
  -4   0  20    1.89    2.02
  -4   1  11    1.48    1.27
  -4   1  21    1.74    2.20
  -4   2  10    3.20    1.21
  -4   5   9    1.44    1.23
  -4   7  10    0.68    1.58
  -4  10  14    0.92    2.13
  -4  10  17    1.25    2.33
  -3  -4  13    0.47    0.94
  -3  -4  14    1.58    1.36
  -3  -4  15    1.36    1.42
  -3  -4  16    3.86    1.50
  -3  -4  17    2.80    1.57
  -3  -4  18    0.37    1.67
  -3  -4  19   -0.64    1.29
  -3  -3  11    0.52    1.26
  -3  -3  21   -2.64    2.21
  -3  -2   9    3.96    1.19
  -3  -1   8    0.75    1.25
  -3   0   7   25.72    1.39
  -3   8   6    2.75    1.65
  -3  12  10    0.84    2.17
  -2  -6  13    3.20    1.36
  -2  -6  19   -0.94    2.00
  -2  -6  20   -4.99    1.62
  -2  -5  10    4.20    1.27
  -2  -4   8    5.77    1.26
  -2   0   4  316.04    2.74
  -2  12   6    0.16    3.32
  -1  -8  14   -0.98    1.14
  -1  -8  15    0.94    1.51
  -1  -8  16   -1.58    1.73
  -1  -8  17   -0.67    1.81
  -1  -8  18    3.38    1.76
  -1  -7  10    1.28    1.27
  -1  -6   8    1.93    1.25
  -1  -2   3  149.65    2.32
  -1   8   1    9.31    1.81
  -1  13   4    2.57    2.83
   0  -9  12    0.82    1.07
   0  -9  13    1.19    1.46
   0  -9  19   -0.10    1.92
   0  -8   9    3.27    1.33
   0   4  -1    5.45    1.39
   0   6  -1    7.39    1.28
   0  13   2    0.33    1.79
   0  14   3    1.61    1.93
   0  15   4    0.08    2.55
   1 -10  12   -0.98    1.63
   1  -5   2    1.05    1.28
   1   8  -2   34.24    1.45
   2 -11  12    1.02    1.68
   2  -9   6    1.55    1.29
   2  11  -2    2.09    1.35
   2  14   0    1.47    1.59
   3 -12  14   -0.13    1.96
   3 -12  15    1.55    1.87
   3 -12  16    1.34    2.25
   3 -11   9    0.25    1.53
   3   8  -4    0.05    1.18
   3  11  -3    5.30    1.40
   3  13  -2    2.26    1.66
   4 -12  10    1.58    1.71
   4 -11   7    0.13    1.51
   4   3  -5    1.85    0.92
   4   7  -5    2.14    1.26
   4  14  -2    2.19    1.67
   5 -13  13   -2.11    2.51
   5  -4  -3    7.26    1.46
   5   0  -5   28.02    1.34
   5  12  -4    1.56    1.55
   5  15  -2    0.97    1.88
   5  16  -1    3.17    2.03
   5  17   0    0.64    2.22
   6  -8   0   -0.23    2.33
   6  -6  -2    6.32    1.66
   6  -1  -5    2.29    0.87
   6   2  -6   -0.42    1.23
   6   3  -6    1.65    0.90
   6   7  -6    3.08    0.93
   6   8  -6    3.15    1.25
   6  11  -5    0.10    1.53
   6  13  -4   -0.43    1.76
   7  -2  -5    0.97    1.33
   7   1  -6    7.57    0.99
   7   9  -6   -1.64    1.52
   7  15  -3    0.79    2.15
   8   0  -6    1.32    1.39
   8  10  -6    2.30    1.60
   8  12  -5    1.64    1.69
   8  14  -4   -1.27    1.96
   9   0  -6    0.65    1.01
   9  10  -6    2.48    1.91
   9  12  -5    0.45    1.44
  10   0  -6    1.38    1.42
  10  10  -6    4.23    2.07
  11  -4  -4   -0.50    1.80
  11   0  -6    2.20    1.76
  11   9  -6    1.45    1.60
  12  -5  -3    1.78    1.91
  12  -2  -5    2.65    1.72
  12   1  -6    4.51    1.94
  13  -3  -4   -0.52    2.10
  13  -1  -5    1.99    1.96
  -4   0  14   -0.31    1.37
  -4   0  15    1.34    1.46
  -4   0  16    0.95    1.62
  -4   0  17    2.54    1.64
  -4   0  18    0.85    1.66
  -4   1  12    0.11    1.36
  -4   1  19   -0.64    1.71
  -4   1  20    4.45    1.75
  -4   2  11    2.17    1.29
  -4   2  21    2.67    1.94
  -4   3  10    0.62    1.29
  -4   4  10    4.37    1.35
  -4   5  10    9.59    1.28
  -4   6  10    3.02    1.37
  -4   8  11    1.63    1.48
  -4   9  12    1.08    1.57
  -4   9  13    0.68    1.81
  -4  10  15    0.47    1.93
  -4  10  16    0.19    2.16
  -3  -3  12    1.00    1.36
  -3  -3  19    0.28    1.63
  -3  -3  20   -0.48    1.81
  -3  -2  10    2.17    1.18
  -3   2   6   12.32    1.36
  -3  13  13   -0.88    2.59
  -2  -6  14    1.20    1.07
  -2  -6  15   -0.37    1.05
  -2  -6  16    6.09    1.44
  -2  -6  17    0.73    1.20
  -2  -6  18    1.23    1.34
  -2  -5  11    0.71    1.21
  -2  -5  21    2.86    2.26
  -2  -3   7   53.49    1.55
  -2  14   9    1.01    3.18
  -1  -7  11    5.53    1.37
  -1  -7  20   -0.85    1.90
  -1  -4   5   18.02    1.09
  -1  -3   4   35.37    1.48
  -1   2   1   45.22    2.96
   0  -9  14   -1.70    1.44
   0  -9  15    1.17    1.70
   0  -9  16   -1.19    1.76
   0  -9  17    2.73    1.91
   0  -9  18    1.53    1.81
   0  -7   7    0.68    1.16
   0  -5   4    6.53    1.19
   0   7  -1   75.09    1.98
   0  10   0   16.68    1.46
   1 -10  13    1.38    1.68
   1 -10  14   -0.96    1.67
   1 -10  17   -0.82    1.78
   1 -10  18    1.10    2.13
   1  -9   9    4.91    1.35
   1  -1  -1   58.29    2.66
   1  11  -1    3.07    1.35
   1  14   1    1.70    1.82
   1  15   2   -0.01    1.93
   2 -11  13    0.84    1.59
   2 -11  14    0.88    1.82
   2 -11  15   -1.33    1.75
   2 -11  16    1.33    1.76
   2 -11  17    1.89    1.92
   2 -10   9    0.72    1.49
   2   1  -3  150.59    2.22
   2   9  -3    4.38    1.33
   2  13  -1    0.63    1.52
   2  17   3    0.16    2.11
   3   1  -4   25.38    1.44
   3   9  -4    5.26    1.30
   4 -12  11   -0.05    1.99
   4 -10   5    1.46    1.72
   4  -3  -3   96.21    1.92
   4  -1  -4   27.16    1.13
   4   2  -5   40.13    1.42
   4   8  -5    4.83    1.28
   4  11  -4    4.76    1.37
   4  13  -3    1.53    1.56
   5 -11   6    0.12    2.03
   5   4  -6    0.15    1.20
   5   5  -6    3.63    1.22
   5   6  -6    3.96    1.28
   5  10  -5    3.61    1.06
   5  14  -3    1.26    1.74
   6 -13  11    0.39    2.10
   6   1  -6    2.73    1.25
   6   9  -6    1.06    1.44
   6  16  -2    0.02    2.10
   7 -13  10   -0.42    2.73
   7  -4  -4    4.78    1.32
   7   0  -6    2.28    1.30
   7  10  -6   -0.09    1.61
   7  12  -5   -0.51    1.27
   7  14  -4   -0.38    1.97
   8 -12   6   -0.24    3.17
   8   3  -7    4.19    1.29
   8   4  -7    1.53    1.34
   8   5  -7    0.56    1.34
   8   6  -7    3.99    1.44
   8   7  -7    1.49    1.38
   8  13  -5   -0.35    1.82
   9  -8  -1    0.47    1.96
   9  -7  -2   -0.24    1.57
   9  -6  -3   -0.81    1.70
   9  -3  -5    0.26    1.52
   9  -1  -6   -1.27    1.41
   9   3  -7   -1.60    1.50
   9   4  -7   -1.40    1.05
   9   5  -7    1.47    1.06
   9   6  -7    0.90    1.11
   9   7  -7    0.00    1.57
   9  11  -6    0.40    1.93
   9  13  -5    1.79    2.24
  10  -8  -1    1.46    2.02
  10  -7  -2    0.32    1.70
  10  -6  -3    0.72    1.81
  10  -3  -5   -1.85    1.60
  10  -1  -6    0.92    1.54
  10   3  -7    1.42    1.68
  10   4  -7    1.09    1.23
  10   5  -7    0.16    1.22
  10   6  -7    1.97    1.16
  10   7  -7    4.50    1.73
  10  11  -6    0.86    2.16
  11  -3  -5    1.06    1.62
  11   3  -7    3.69    1.60
  11   4  -7    5.63    1.83
  11   5  -7    1.12    1.92
  11   6  -7   -2.36    1.98
  11   7  -7    1.39    1.82
  12  -4  -4    0.71    1.96
  12   0  -6    1.16    1.96
  13   1  -6   -0.03    1.99
  -4   1  13    4.87    1.00
  -4   1  14    0.50    1.43
  -4   1  15   -0.28    1.49
  -4   1  16    4.06    1.62
  -4   1  17    2.87    1.64
  -4   1  18    1.44    1.61
  -4   2  12    4.45    1.44
  -4   2  19   -2.38    1.85
  -4   2  20   -0.79    1.52
  -4   3  11    2.36    1.38
  -4   3  20    2.45    2.05
  -4   4  20    0.57    1.92
  -4   5  20   -1.41    1.95
  -4   7  11    1.85    1.50
  -4   8  12    2.63    1.57
  -4   9  14   -0.57    1.73
  -4   9  15    0.82    1.86
  -4   9  16   -0.67    1.97
  -4   9  17    2.44    2.02
  -4   9  18    2.21    1.99
  -3  -3  13    2.18    0.94
  -3  -3  14   -1.28    1.35
  -3  -3  15    1.06    1.43
  -3  -3  16    4.83    1.50
  -3  -3  17    0.11    1.51
  -3  -3  18    2.04    1.53
  -3  -2  20    1.06    1.81
  -3  -2  21    1.09    1.57
  -3  -1   9   18.80    1.27
  -3   1   7   21.43    1.36
  -3   3   6   69.33    1.66
  -3   7   6    0.48    1.54
  -3   9   7    0.97    1.88
  -3  11   9    1.44    2.05
  -3  13  14    1.68    2.45
  -2  -5  12    3.49    1.30
  -2  -5  19    1.20    1.90
  -2  -5  20    1.28    1.50
  -2  -4   9    0.67    1.19
  -2  -2   6    1.87    1.25
  -2  -1   5   29.97    1.43
  -2   3   3   97.38    2.34
  -2   7   3    1.33    2.25
  -2  15  12   -0.86    3.33
  -1  -7  12   -0.16    1.28
  -1  -7  13    1.07    1.35
  -1  -7  18    3.44    1.67
  -1  -7  19    3.33    1.95
  -1  -6   9    2.35    1.26
  -1  -5   7   17.72    1.28
  -1  12   3    4.24    2.36
  -1  14   5   -0.14    3.55
   0  -8  10    1.73    0.96
   0  -4   3   10.74    1.31
   0  -3   2   71.81    2.00
   0   3  -1  218.04    3.43
   0  12   1    0.95    1.72
   0  17   7   -0.35    4.01
   1 -10  15   -3.81    1.28
   1 -10  16    1.51    1.34
   1  -7   5   11.65    1.22
   1   9  -2    1.17    1.36
   1  13   0   -0.35    1.69
   1  16   3    1.59    2.43
   2  -7   3    1.41    1.23
   3 -11  10    0.94    1.59
   3 -10   7    2.27    1.68
   3  -8   3    1.00    1.52
   3  12  -3    0.71    1.48
   4 -12  12    1.49    1.73
   4   1  -5   14.49    1.30
   4   9  -5    3.52    1.38
   4  16  -1    2.01    2.02
   5 -12   9   -0.02    1.81
   5 -10   4    0.95    2.17
   5   3  -6    6.28    1.19
   5   7  -6    1.45    0.89
   5   8  -6    2.63    1.24
   5  11  -5    1.81    1.46
   5  13  -4   -1.03    1.72
   6 -13  12    0.11    2.49
   6 -11   5    0.37    2.31
   6  -5  -3    5.58    1.35
   6  -2  -5    3.61    1.26
   6  10  -6    1.54    1.41
   6  12  -5    2.47    1.67
   6  14  -4    1.21    1.64
   6  15  -3    0.04    1.39
   7   3  -7    5.24    1.22
   7   4  -7    5.33    1.32
   7   5  -7   -2.05    1.23
   7   6  -7    2.18    1.33
   7   7  -7    0.89    1.39
   7  11  -6   -0.69    1.58
   7  13  -5   -2.80    1.97
   8  -8  -1    0.53    2.02
   8  -7  -2    0.85    1.69
   8  -6  -3    1.40    1.62
   8  -3  -5    3.66    0.96
   8  -1  -6    3.56    1.30
   8   2  -7    0.75    1.36
   8   8  -7    2.19    1.48
   8  11  -6    2.00    1.33
   9  -5  -4    1.83    1.70
   9   1  -7    1.68    1.34
   9   2  -7    1.70    1.08
   9   8  -7   -3.35    1.16
   9   9  -7   -0.90    1.81
   9  12  -6   -0.18    1.86
  10  -9   0    0.29    2.31
  10  -5  -4    2.44    1.52
  10   1  -7    3.43    1.49
  10   2  -7    0.39    1.22
  10   8  -7    0.62    1.26
  10   9  -7    0.14    2.02
  11  -8  -1    0.74    2.24
  11  -7  -2   -0.62    1.90
  11  -6  -3    1.93    1.84
  11  -1  -6   -0.80    1.23
  11   2  -7    3.38    1.77
  11   8  -7   -0.62    1.91
  12  -3  -5    1.82    1.81
  12  -1  -6    0.47    1.80
  12   3  -7    1.53    1.96
  12   4  -7    3.88    1.88
  12   5  -7    6.65    1.90
  12   6  -7    1.71    1.97
  13  -4  -4   -0.81    2.36
  13  -2  -5    2.64    2.23
  13   0  -6   -1.35    1.98
  -4   2  13    5.51    1.31
  -4   2  14    1.79    1.42
  -4   2  15    1.50    1.48
  -4   2  16    4.05    1.57
  -4   2  17    3.90    1.66
  -4   2  18    0.37    1.27
  -4   3  12    1.14    1.38
  -4   3  18    0.81    1.83
  -4   3  19    0.02    1.41
  -4   4  11    4.10    1.28
  -4   4  12    2.07    1.28
  -4   4  19    2.22    1.96
  -4   5  11    2.00    1.32
  -4   5  19    3.65    2.01
  -4   6  11    4.04    1.42
  -4   6  19    0.17    2.14
  -4   7  12    0.47    1.47
  -4   7  18    3.33    2.00
  -4   7  19   -0.89    1.88
  -4   8  13    0.91    1.60
  -4   8  14    1.11    1.62
  -4   8  15    0.51    1.62
  -4   8  16    0.05    1.85
  -4   8  17    0.00    1.98
  -4   8  18    2.25    1.85
  -3  -2  11    2.65    0.94
  -3  -2  12    4.54    1.33
  -3  -2  18    1.13    1.53
  -3  -2  19    3.48    1.83
  -3  -1  21   -1.18    2.13
  -3   0   8   32.16    1.06
  -3   4   6    3.85    1.24
  -3  10   8    2.81    1.81
  -3  12  11    0.43    2.05
  -2  -5  13    1.88    1.26
  -2  -5  14   -0.07    1.38
  -2  -5  15    1.88    1.39
  -2  -5  16    3.25    1.51
  -2  -5  17    2.25    1.55
  -2  -5  18    0.46    1.20
  -2  -4  10   -0.03    1.20
  -2  -4  21   -0.13    1.94
  -1  -7  14    0.29    1.06
  -1  -7  15    1.49    1.47
  -1  -7  16   -0.17    1.51
  -1  -7  17    0.07    1.28
  -1  -6  21    1.25    2.23
   0  -8  11    3.93    1.34
   0  -8  19    3.27    2.02
   0  -8  20    1.66    1.59
   0  -7   8   10.62    1.32
   0  -6   6    0.61    1.21
   0   8  -1   32.15    1.68
   0  16   5    0.48    3.01
   1  -9  10    3.71    1.30
   1  -8   7    1.63    1.21
   2 -10  10    1.11    1.52
   2  -9   7    2.91    1.34
   2  10  -3   -0.67    1.31
   2  12  -2    2.09    1.38
   3 -11  11    0.02    1.62
   3  10  -4    4.01    1.28
   3  14  -2    0.72    1.74
   3  15  -1    0.34    1.72
   3  16   0    1.65    1.86
   3  17   1    0.78    2.38
   4 -12  13    1.73    1.91
   4 -12  14    2.28    1.82
   4 -11   8    0.82    1.50
   4  10  -5    2.62    1.41
   4  12  -4   -0.90    1.39
   4  15  -2   -2.32    1.84
   4  17   0   -0.13    2.11
   5  -3  -4   18.31    1.33
   5  -1  -5    3.89    1.24
   5   2  -6    4.75    1.14
   5   9  -6    1.80    1.26
   5  15  -3   -1.22    1.74
   5  16  -2    0.24    1.99
   5  17  -1    1.00    2.20
   6 -12   8    1.44    1.99
   6   0  -6    0.63    1.23
   6   5  -7    1.81    1.22
   6   6  -7    0.31    1.20
   7 -13  11    2.22    2.63
   7  -3  -5   14.57    1.38
   7  -1  -6    6.67    1.36
   7   2  -7    5.63    1.34
   7   8  -7    0.32    1.35
   7  15  -4   -1.04    2.14
   8  -5  -4    0.06    1.59
   8   1  -7    4.73    1.35
   8   9  -7    0.41    1.19
   8  12  -6    0.62    1.92
   8  14  -5   -1.79    2.20
   9  -9   0   -0.18    2.11
   9  -2  -6    2.38    1.46
   9  10  -7    2.63    1.98
  10  -2  -6    0.35    1.62
  10  10  -7    1.64    2.14
  11  -9   0    1.22    2.37
  11  -5  -4   -0.59    1.81
  11  -2  -6   -0.33    1.59
  11   1  -7    1.12    1.64
  11   9  -7    1.01    1.62
  12  -8  -1    0.76    2.58
  12  -7  -2   -0.25    2.14
  12  -6  -3   -0.21    2.20
  12   1  -7    0.20    1.83
  12   2  -7    1.41    1.89
  -4   3  13    1.15    1.01
  -4   3  14    0.40    1.36
  -4   3  15   -0.19    1.45
  -4   3  16    2.78    1.48
  -4   3  17    0.75    1.21
  -4   4  13    4.87    1.43
  -4   4  14   -0.15    1.48
  -4   4  15    0.27    1.43
  -4   4  16    2.54    1.66
  -4   4  17    1.96    1.71
  -4   4  18    2.96    1.36
  -4   5  12    3.19    1.40
  -4   5  13    1.98    1.50
  -4   5  16    2.09    1.57
  -4   5  17   -0.07    1.74
  -4   5  18    0.95    1.71
  -4   6  12    1.67    1.34
  -4   6  13    1.93    1.53
  -4   6  14   -1.52    1.45
  -4   6  16    1.13    1.60
  -4   6  17    2.94    1.82
  -4   6  18    0.03    1.75
  -4   7  13   -0.61    1.58
  -4   7  14   -0.87    1.67
  -4   7  15    1.48    1.69
  -4   7  16    0.06    1.80
  -4   7  17    1.24    1.69
  -3  -2  13    4.51    0.95
  -3  -2  14    5.27    1.41
  -3  -2  15    1.66    1.37
  -3  -2  16    0.65    1.49
  -3  -2  17   -0.18    1.46
  -3  -1  10    3.32    0.86
  -3  -1  19    0.19    1.67
  -3  -1  20    0.63    1.43
  -3   0   9    2.31    1.16
  -3   0  21    1.81    2.08
  -3   2   7   18.82    1.37
  -3   5   6    6.71    1.32
  -3   6   6    5.35    1.35
  -3  12  12   -0.12    2.15
  -2  -4  11    1.10    1.23
  -2  -4  19    0.13    1.76
  -2  -4  20    2.48    1.41
  -2  -3   8   11.42    0.97
  -2   1   4   87.45    1.86
  -1  -6  10    1.56    0.93
  -1  -6  19    0.33    1.78
  -1  -6  20   -3.62    1.56
  -1  -4   6    6.18    1.35
  -1   0   2   35.78    1.59
   0  -8  12    8.66    1.06
   0  -8  13    8.22    1.46
   0  -8  14    1.92    1.50
   0  -8  15    0.33    1.49
   0  -8  16   -2.44    1.72
   0  -8  17    0.23    1.80
   0  -8  18   -1.12    1.39
   1  -9  11    1.69    1.45
   1  -9  18   -0.65    1.82
   1  -9  19    1.97    2.18
   1   1  -2    6.66    1.20
   1  10  -2    4.93    1.52
   1  12  -1    0.93    1.69
   1  17   4   -0.14    2.84
   2 -10  11   -1.03    1.53
   2  -8   5    2.29    1.35
   2   4  -4   45.10    1.55
   2   5  -4   16.11    1.01
   2   6  -4   10.32    0.95
   2   7  -4   17.10    1.34
   2  14  -1   -0.41    1.73
   2  15   0    0.45    1.72
   2  16   1   -0.90    2.10
   3 -11  12    3.91    1.73
   3 -11  17    0.22    2.01
   3  -9   5   18.40    1.48
   3  -2  -3    3.44    1.21
   3   0  -4    0.70    1.32
   3   4  -5    0.65    1.30
   3   5  -5    0.85    0.89
   3   6  -5    3.75    0.84
   3   7  -5    2.39    1.25
   3  11  -4    8.51    1.40
   4 -12  15   -0.63    1.94
   4   5  -6   35.82    1.32
   4   6  -6    5.43    1.20
   4  14  -3    0.04    1.53
   5 -12  10   -0.52    1.80
   5   1  -6    3.45    1.20
   5  12  -5    2.39    1.54
   5  14  -4    0.66    1.57
   6  -4  -4    0.15    1.28
   6   3  -7    1.29    1.25
   6   4  -7    0.97    0.94
   6   7  -7    0.86    0.95
   6   8  -7    3.83    1.38
   6  11  -6    2.05    1.43
   6  13  -5    2.43    1.67
   6  16  -3    2.27    2.15
   7 -12   7   -0.06    2.47
   7   1  -7    2.21    1.37
   7   9  -7   -0.52    1.09
   7  12  -6   -0.27    1.61
   7  14  -5   -0.55    2.03
   8  -2  -6    0.38    1.35
   8   0  -7    1.18    1.31
   8  10  -7   -0.52    1.24
   8  13  -6   -1.44    1.86
   9  -4  -5    0.04    1.53
   9   0  -7   -0.13    1.32
   9   4  -8    2.08    1.52
   9   5  -8    1.57    1.50
   9   6  -8   -0.69    1.56
   9   7  -8   -1.41    1.60
   9  11  -7    2.70    2.02
  10  -4  -5   -0.02    1.52
  10   0  -7    0.08    1.16
  10   3  -8    2.45    1.54
  10   4  -8    0.28    1.74
  10   5  -8    0.11    1.56
  10   6  -8   -2.32    1.72
  10   7  -8    2.14    1.74
  10  11  -7    2.00    2.19
  11  -4  -5    0.62    1.81
  11   0  -7    0.20    1.80
  11   4  -8   -0.71    1.71
  11   5  -8    1.21    1.96
  11   6  -8   -0.28    2.08
  11   7  -8    0.21    1.84
  12  -5  -4    0.63    1.94
  12  -2  -6   -0.93    1.96
  13  -3  -5    1.86    1.96
  13  -1  -6    4.22    2.00
  -4   5  14    0.84    1.12
  -4   5  15   -0.92    1.50
  -4   6  15    1.66    1.18
  -3  -1  11    3.92    0.90
  -3  -1  12    2.63    1.29
  -3  -1  17    0.33    1.56
  -3  -1  18   -1.16    1.55
  -3   0  20    2.79    1.81
  -3   1   8    0.91    0.85
  -3   1  21    0.38    2.07
  -3   8   7    4.52    1.59
  -3  11  10    1.03    1.96
  -3  12  13    0.21    2.18
  -3  12  14    2.27    2.25
  -3  12  15    0.73    2.48
  -3  12  16   -0.41    2.57
  -2  -4  12    0.32    1.31
  -2  -4  17   -0.25    1.55
  -2  -4  18    2.22    1.51
  -2  -3   9    2.03    1.26
  -2  -3  20    0.95    1.71
  -2  -3  21   -0.69    1.50
  -2  -2   7   88.30    1.68
  -2   4   3    8.86    1.64
  -1  -6  11    1.57    0.97
  -1  -6  12    6.95    1.35
  -1  -6  17   -3.50    1.70
  -1  -6  18   -0.67    1.67
  -1  -5   8    3.02    0.84
  -1  -5  21   -0.34    2.23
   0  -7   9    4.31    1.16
   0  -7  20    5.16    2.07
   0  11   0    0.23    1.60
   1  -9  12    1.75    1.04
   1  -9  13    2.06    1.50
   1  -9  14    4.42    1.56
   1  -9  15    1.56    1.70
   1  -9  16   -0.02    1.80
   1  -9  17    0.97    1.73
   1  -8   8    8.19    1.35
   1   5  -3    4.35    1.36
   1   6  -3   28.98    1.45
   2 -10  12   -1.07    1.58
   2 -10  13   -0.23    1.65
   2 -10  14   -2.98    1.58
   2 -10  15   -0.14    1.61
   2 -10  16    1.21    1.68
   2 -10  17   -1.06    1.99
   2 -10  18    0.60    1.62
   2   0  -3  946.88    4.78
   2   3  -4    9.42    1.34
   2   8  -4    8.55    1.28
   2  11  -3    1.06    1.31
   2  17   2    0.44    2.33
   3 -11  13    1.45    1.63
   3 -11  14   -1.11    1.95
   3 -11  15   -0.40    1.92
   3 -11  16    0.77    2.05
   3 -10   8   -0.54    1.39
   3   3  -5   43.32    1.18
   3   8  -5   27.68    1.34
   3  13  -3    1.41    1.53
   4 -11   9    2.09    1.56
   4  -2  -4   42.01    1.22
   4   0  -5    4.06    0.94
   4   4  -6    0.95    0.89
   4   7  -6    2.40    1.24
   4   8  -6    6.04    1.30
   4  11  -5   -0.10    1.38
   4  13  -4    3.00    1.61
   5 -12  11   -1.74    1.86
   5  10  -6    0.70    1.00
   6  -1  -6    8.19    1.28
   6   2  -7    7.11    1.27
   6   9  -7    1.53    1.42
   6  12  -6    0.67    1.68
   6  15  -4    2.55    1.83
   7  -7  -2    2.06    1.65
   7  -6  -3    0.42    1.42
   7  -2  -6    7.59    1.31
   7  10  -7   -1.01    1.23
   7  13  -6    2.79    1.75
   8  -9   0    0.35    2.38
   8  -4  -5    9.63    1.47
   8   3  -8    1.38    1.40
   8   4  -8    2.55    1.31
   8   5  -8    0.40    1.00
   8   6  -8    4.69    1.04
   8   7  -8    4.16    1.39
   8   8  -8    1.79    1.40
   8  11  -7   -0.94    1.64
   9 -12   6    0.34    3.58
   9  -1  -7    2.75    1.36
   9   2  -8    1.57    1.38
   9   3  -8    0.80    1.09
   9   8  -8    2.11    1.54
   9   9  -8    0.89    1.68
   9  12  -7    0.42    1.89
  10  -3  -6   -1.59    1.62
  10  -1  -7    1.85    1.65
  10   2  -8    3.16    1.63
  10   8  -8   -0.06    1.37
  10   9  -8    4.81    2.03
  11  -3  -6    0.56    1.64
  11  -1  -7    1.99    1.75
  11   2  -8    4.46    1.66
  11   3  -8    0.60    1.29
  11   8  -8    2.87    1.94
  12  -4  -5    3.13    1.99
  12   0  -7    0.45    1.42
  12   3  -8    2.79    2.06
  12   4  -8    0.69    1.89
  12   5  -8    0.94    1.54
  13  -2  -6    4.46    2.26
  -3  -1  13    3.22    0.94
  -3  -1  14    3.74    1.26
  -3  -1  15   -1.42    1.28
  -3  -1  16   -1.50    1.07
  -3   0  10    3.53    0.86
  -3   0  18    1.58    1.70
  -3   0  19    2.45    1.38
  -3   1   9   18.50    1.28
  -3   1  20    1.58    1.73
  -3   2   8   12.65    1.20
  -3   2  21   -0.71    1.95
  -3   3   7   19.41    1.29
  -3   3  21    2.34    1.96
  -3   9   8    3.91    1.65
  -3  10   9   -0.54    1.70
  -2  -4  13   -0.02    0.92
  -2  -4  14    2.37    1.00
  -2  -4  15    1.95    1.04
  -2  -4  16    0.36    1.06
  -2  -3  10    3.65    1.14
  -2  -3  19    1.12    1.72
  -2  -2  21   -0.16    2.11
  -2  -1   6   13.20    1.01
  -2   0   5   24.67    1.13
  -2   5   3   20.91    1.91
  -2   6   3   15.81    2.02
  -2  14  10    0.38    2.65
  -1  -6  13    4.09    1.01
  -1  -6  14    0.57    1.00
  -1  -6  15    1.82    1.09
  -1  -6  16    0.81    1.12
  -1  -5   9    0.91    1.20
  -1  -5  20   -0.03    1.91
  -1  -3   5   57.31    1.32
  -1   9   1    4.18    1.75
  -1  11   2    5.58    2.27
   0  -7  10   17.77    1.39
   0  -7  18   -2.44    1.70
   0  -7  19    0.70    1.76
   0  -6   7   23.79    1.36
   0  -5   5    2.38    1.27
   0   9  -1    0.93    1.35
   1  -8   9    4.95    1.32
   1  -8  20    1.29    2.19
   1  -7   6    6.06    1.29
   1  -6   4    0.06    1.16
   1   4  -3   79.12    1.70
   1   7  -3    2.42    1.24
   2  -9   8    2.81    1.29
   2  -6   2    1.05    1.48
   2   9  -4    1.30    1.19
   2  13  -2    2.85    1.54
   3   2  -5   20.87    1.37
   3   9  -5   19.13    1.43
   3  16  -1    0.76    2.02
   4 -10   6    1.28    1.65
   4   3  -6   47.24    1.14
   4   9  -6    1.21    1.39
   4  15  -3   -0.62    1.67
   4  16  -2    1.87    1.91
   4  17  -1    0.25    2.13
   5 -12  12    1.41    1.94
   5 -12  13    0.36    2.16
   5 -12  14    3.29    2.23
   5 -12  15    1.15    2.36
   5 -11   7    0.61    1.84
   5  -2  -5   16.75    1.35
   5   0  -6   -1.07    1.20
   5   4  -7    3.52    1.18
   5   5  -7   12.55    1.24
   5   6  -7    0.50    0.90
   5   7  -7   -0.37    1.28
   5  11  -6    0.57    1.46
   5  13  -5    0.31    1.54
   5  16  -3    1.21    2.04
   5  17  -2    0.33    2.24
   6 -12   9    0.61    2.11
   6  -3  -5    7.16    1.31
   6   1  -7    5.11    1.27
   6  10  -7   -0.30    1.55
   6  14  -5    0.59    1.71
   7  -8  -1    1.27    2.01
   7  -5  -4    3.90    1.34
   7   0  -7   21.04    1.43
   7   4  -8    4.44    1.41
   7   5  -8   -0.50    0.92
   7   6  -8    1.75    0.98
   7   7  -8    2.34    1.39
   7   8  -8    0.94    1.36
   7  11  -7   -0.28    1.58
   7  15  -5    2.25    2.21
   8  -1  -7    3.85    1.44
   8   2  -8    3.27    1.37
   8   9  -8   -0.73    1.71
   8  12  -7    1.37    1.88
   8  14  -6    1.81    2.26
   9  -3  -6    1.61    1.10
   9   1  -8    0.38    1.40
   9  10  -8   -1.45    1.99
  10 -10   1    0.02    2.81
  10  -7  -3    0.72    1.87
  10  -6  -4    1.97    1.77
  10   1  -8    0.47    1.67
  10  10  -8   -0.65    2.22
  11  -7  -3    2.50    2.18
  11  -6  -4    0.96    2.15
  11   1  -8    0.09    1.87
  12  -3  -6    1.11    1.94
  12  -1  -7   -5.00    2.05
  12   2  -8    1.04    2.11
  -3   0  11    1.03    0.87
  -3   0  12    0.84    1.29
  -3   0  13    1.44    1.23
  -3   0  15   -0.70    1.32
  -3   0  16   -0.90    1.50
  -3   0  17    1.47    1.13
  -3   1  18   -0.75    1.70
  -3   1  19    0.14    1.33
  -3   2  20    3.02    1.73
  -3   3  20    1.69    1.81
  -3   4   7   11.73    1.30
  -3   4  21    2.22    2.22
  -3   5   7    6.75    1.51
  -3   7   7    0.80    1.27
  -3  11  11    0.36    1.59
  -3  11  16    0.18    2.20
  -3  11  17    0.71    2.27
  -2  -3  11    6.98    1.19
  -2  -3  17    0.93    1.51
  -2  -3  18    0.97    1.14
  -2  -2   8    1.44    1.24
  -2  -2  20    2.34    1.87
  -2  -1  22    5.08    1.68
  -1  -5  10   11.87    1.26
  -1  -5  18    2.03    1.69
  -1  -5  19    2.54    1.35
  -1  -4   7   10.85    0.95
  -1  -4  21    0.44    2.10
  -1  -2   4  124.62    1.80
  -1  -1   3  105.60    1.95
   0  -7  11    8.33    1.43
   0  -7  12    0.81    1.30
   0  -7  16    1.64    1.52
   0  -7  17    1.71    1.73
   0  -6  21    4.02    1.93
   0  13   1    2.56    1.94
   0  14   2    0.87    2.13
   1  -8  19   -0.10    1.87
   1   8  -3    4.00    1.27
   1  11  -2    5.32    1.35
   1  14   0    1.68    1.77
   1  15   1    0.92    1.96
   1  16   2    0.26    2.37
   2  -9   9    4.75    1.40
   2  -9  19    2.08    2.18
   2  -2  -2   92.81    2.31
   2   2  -4   59.65    1.66
   2  12  -3    3.01    1.61
   3 -10   9    2.02    1.46
   3  10  -5   -0.66    1.38
   3  12  -4   -0.20    1.37
   3  14  -3    3.55    1.77
   3  15  -2    0.14    1.74
   3  17   0    1.01    2.08
   4 -11  10    0.06    1.59
   4 -11  11    0.36    1.77
   4  -8   2   10.59    2.24
   4  -5  -2    1.61    1.37
   4   2  -6   32.62    1.08
   4  12  -5    1.06    1.41
   4  14  -4    0.84    1.56
   5   3  -7    1.77    1.18
   5   8  -7    0.52    0.94
   5   9  -7    3.11    1.32
   5  12  -6    1.91    1.48
   5  15  -4    6.71    1.92
   6 -12  10   -1.21    2.18
   6  11  -7   -0.53    1.65
   6  13  -6    1.42    1.81
   6  16  -4   -1.25    2.24
   7 -12   8    0.25    2.46
   7  -4  -5    1.08    1.34
   7   3  -8    7.75    0.98
   7   9  -8    3.69    1.59
   7  12  -7   -0.12    1.80
   7  14  -6    2.10    2.05
   8  -3  -6    2.34    1.31
   8   1  -8    1.22    1.42
   8  10  -8    0.99    1.67
   8  13  -7   -0.70    1.94
   9  -7  -3    0.55    1.78
   9  -6  -4    1.78    1.60
   9  -2  -7   -0.84    1.41
   9   6  -9    1.49    1.49
   9  11  -8    1.08    2.05
  10  -8  -2    1.31    2.09
  10  -5  -5    1.41    1.67
  10  -2  -7   -3.60    1.69
  10   0  -8   -0.55    1.50
  10   4  -9   -0.39    1.60
  10   5  -9    2.93    1.85
  10   6  -9    2.22    1.87
  10   7  -9   -1.18    1.84
  11 -10   1   -0.01    2.85
  11  -8  -2   -0.33    2.22
  11  -5  -5    2.49    1.81
  11  -2  -7    0.09    1.78
  11   0  -8   -1.39    1.70
  11   5  -9    1.70    2.08
  11   6  -9    1.86    2.06
  11   7  -9    3.94    1.97
  12  -7  -3    0.27    2.26
  12  -6  -4   -1.22    2.24
  12   1  -8    2.85    1.87
  -3   0  14    0.41    0.96
  -3   1  10    3.81    0.91
  -3   1  11    4.02    1.29
  -3   1  16   -0.43    1.38
  -3   1  17    0.20    1.64
  -3   2   9    1.46    1.26
  -3   2  18    3.60    1.71
  -3   2  19    2.49    1.33
  -3   3   8   10.89    1.30
  -3   3  19    2.67    1.85
  -3   4  20    1.45    1.80
  -3   5  20    0.35    2.09
  -3   6   7    8.07    1.38
  -3   6  20    1.44    2.17
  -3   7  20    3.06    2.27
  -3   8  19    0.53    1.94
  -3  10  10    0.50    1.74
  -3  10  17    0.50    2.22
  -3  11  12   -0.75    1.78
  -3  11  13   -0.50    1.78
  -3  11  14    1.05    1.88
  -3  11  15   -0.23    2.02
  -2  -3  12    1.90    0.92
  -2  -3  13    5.60    1.37
  -2  -3  14    0.52    1.31
  -2  -3  15    4.05    1.33
  -2  -3  16   -0.31    1.03
  -2  -2   9   24.71    1.38
  -2  -2  18   -2.37    1.49
  -2  -2  19    0.24    1.21
  -2  -1   7   57.79    1.57
  -2  -1  20   -1.08    1.72
  -2  -1  21    0.48    1.48
  -2   0  22    3.18    1.61
  -2   2   4   59.84    1.46
  -2  13   8    1.02    2.51
  -2  14  11    0.86    2.58
  -1  -5  11   -0.48    1.26
  -1  -5  12    3.57    1.23
  -1  -5  15    0.95    1.38
  -1  -5  16    0.35    1.49
  -1  -5  17   -1.18    1.13
  -1  -4  20    1.03    1.73
  -1  -3  22    2.55    2.01
   0  -7  13    0.64    1.01
   0  -7  14    1.21    1.01
   0  -7  15    4.80    1.09
   0  -6   8    7.17    1.28
   0  -6  19    0.71    1.78
   0  -6  20   -0.07    1.46
   0  -4   4   12.54    1.28
   0   2  -1   90.67    2.73
   0  15   3    0.41    2.39
   1  -8  10    0.73    0.95
   1  -8  11    0.72    1.31
   1  -8  17    1.68    1.84
   1  -8  18    0.53    1.40
   1   3  -3  230.83    2.50
   1   9  -3    3.24    1.24
   1  13  -1    1.46    1.44
   2  -9  10    2.18    1.34
   2  -9  18   -4.29    2.03
   2  -8   6    0.61    1.24
   2  10  -4    9.52    1.36
   2  15  -1   -0.40    1.95
   2  16   0    1.32    2.09
   3 -10  10    0.36    1.50
   3 -10  17   -0.54    1.86
   3 -10  18    3.30    1.99
   3  -9   6    0.73    1.31
   3  -1  -4   25.86    1.40
   3   1  -5    0.17    1.22
   4 -11  12    0.76    1.84
   4 -11  13    0.14    1.69
   4 -11  14    0.65    1.74
   4 -11  15    2.78    1.84
   4 -11  16    0.42    2.12
   4  -9   4    3.96    1.78
   4  -4  -3   18.93    1.57
   4  -1  -5   16.43    1.28
   4  10  -6    0.61    1.03
   5 -11   8    0.35    1.85
   5  -6  -2   -0.07    1.54
   5  -5  -3    2.45    1.28
   5   2  -7    4.89    1.21
   5  10  -7   -0.70    1.33
   5  14  -5   -0.08    1.75
   6 -12  11    1.83    2.29
   6 -11   6    1.36    2.03
   6  -2  -6    0.84    1.24
   6   0  -7    1.23    1.25
   6   4  -8    1.54    1.30
   6   5  -8    1.32    0.94
   6   6  -8    4.55    0.97
   6   7  -8    2.10    0.97
   6   8  -8    0.41    1.46
   6  15  -5    0.05    2.03
   7  -1  -7    5.03    1.38
   7   2  -8    2.12    0.95
   7  10  -8   -0.33    1.68
   8 -12   7    1.90    2.64
   8   5  -9    2.09    1.51
   8   6  -9    0.59    1.51
   8   7  -9    3.07    1.54
   8  11  -8    1.28    1.74
   9 -10   1    0.40    3.07
   9  -8  -2   -0.49    1.97
   9  -5  -5    0.14    1.45
   9   0  -8    0.95    1.39
   9   3  -9    0.84    1.58
   9   4  -9    0.69    1.51
   9   5  -9    1.33    1.14
   9   7  -9    2.04    1.17
   9   8  -9   -0.84    1.73
   9  12  -8    2.44    2.01
  10  -4  -6    3.04    1.69
  10   3  -9    1.43    1.76
  10   8  -9   -0.14    1.46
  10   9  -9    1.99    2.19
  11  -4  -6   -0.85    1.84
  11   3  -9    2.96    1.88
  11   4  -9   -0.85    1.37
  12  -8  -2   -0.23    2.37
  12  -5  -5    0.80    2.02
  12  -2  -7    1.18    1.77
  12   0  -8    2.74    2.08
  12   3  -9    0.88    1.94
  12   4  -9   -0.22    2.16
  -3   1  12    1.06    1.26
  -3   1  13    3.17    1.33
  -3   1  14    3.11    1.33
  -3   1  15    1.38    1.00
  -3   2  10    1.26    1.25
  -3   2  16    1.54    1.42
  -3   2  17    1.38    1.63
  -3   3  18   -1.46    1.72
  -3   4   8    4.84    1.27
  -3   4  19   -0.29    1.80
  -3   5  19    0.54    1.94
  -3   6  19   -1.01    2.02
  -3   7  19    2.10    2.06
  -3   8   8    0.96    1.36
  -3   8  18   -2.66    1.82
  -3   9   9    0.66    1.62
  -3   9  17    0.04    2.10
  -3   9  18    0.24    1.86
  -3  10  11    1.67    1.79
  -3  10  15    2.42    1.97
  -3  10  16   -0.53    1.96
  -2  -2  10    8.16    1.27
  -2  -2  17    0.73    1.49
  -2  -1  19    1.23    1.79
  -2   0   6    3.82    1.32
  -2   0  21    0.10    1.84
  -2   1   5   23.69    1.34
  -2   1  22    0.33    1.58
  -2  14  12    1.89    2.65
  -2  14  13   -1.25    2.74
  -1  -5  13    3.62    0.97
  -1  -5  14    0.88    0.96
  -1  -4   8    1.18    0.88
  -1  -4  18    1.86    1.50
  -1  -4  19    1.12    1.25
  -1  -3   6   46.98    1.53
  -1  -3  21    3.00    1.86
  -1  -2  22   -1.56    2.25
   0  -6   9   21.35    1.36
   0  -6  18   -1.62    1.84
   0  -5   6    2.08    1.24
   0  -5  21    3.15    1.97
   0  10  -1    5.65    1.33
   0  12   0    1.13    1.62
   1  -8  12    0.73    1.40
   1  -8  13    1.35    1.49
   1  -8  14   -1.40    1.51
   1  -8  15    1.62    1.47
   1  -8  16    0.09    1.23
   1  -7   7    2.06    1.26
   1  -7  20    2.93    1.91
   1  -5   3    1.77    1.18
   2  -9  11   -0.05    1.49
   2  -9  12    1.80    1.38
   2  -9  15    0.33    1.56
   2  -9  16    0.23    1.76
   2  -9  17   -1.15    1.38
   2  -7   4   15.37    1.37
   2  14  -2    1.36    1.59
   2  17   1    2.16    2.27
   3 -10  11    0.85    1.54
   3 -10  12    1.25    1.65
   3 -10  13    1.03    1.53
   3 -10  14    2.88    1.59
   3 -10  15   -0.17    1.81
   3 -10  16    0.79    1.93
   3  -7   2    1.94    1.70
   3   5  -6    8.15    1.27
   3   6  -6    7.03    1.21
   3   7  -6   -0.08    1.25
   3  11  -5    1.83    1.41
   3  13  -4    1.65    1.52
   4 -10   7    3.41    1.68
   4  -6  -1    3.97    1.92
   4   1  -6    3.98    0.93
   4   5  -7    4.13    1.24
   4   6  -7    1.83    1.25
   4   7  -7    1.43    1.27
   4  11  -6    0.50    1.45
   4  13  -5    2.01    1.48
   4  16  -3   -0.18    1.75
   4  17  -2    2.11    2.30
   5  -4  -4    3.53    1.33
   5  -1  -6    4.94    1.25
   5  13  -6    2.04    1.70
   5  16  -4    2.22    1.83
   6 -12  12    0.54    2.09
   6 -12  13    2.56    2.24
   6  -6  -3    1.44    1.53
   6   3  -8    3.91    0.93
   6   9  -8    1.76    1.38
   6  12  -7    3.09    1.59
   6  14  -6    0.69    1.92
   7  -3  -6    0.87    0.92
   7   1  -8   -0.58    0.94
   7   6  -9    2.85    1.34
   7  11  -8    0.76    1.76
   7  13  -7    1.26    1.41
   8 -11   4    0.85    3.35
   8  -7  -3    0.12    1.70
   8  -6  -4    3.06    1.44
   8  -5  -5    0.16    1.47
   8  -2  -7   -0.10    0.98
   8   0  -8    3.68    1.04
   8   3  -9    2.75    1.48
   8   4  -9    1.23    1.04
   8   8  -9    0.34    1.14
   8   9  -9    1.62    1.81
   8  12  -8    0.33    1.98
   9  -4  -6    1.19    1.38
   9  -1  -8    0.57    1.38
   9   2  -9    0.18    1.60
   9   9  -9   -1.57    1.38
   9  10  -9    1.04    2.07
  10  -9  -1    0.85    2.34
  10  -3  -7    1.93    1.53
  10  -1  -8    1.26    1.68
  10   2  -9    2.21    1.24
  11  -9  -1    0.30    2.62
  11  -3  -7    0.68    1.74
  11  -1  -8   -0.22    1.78
  11   2  -9   -1.68    1.37
  12  -4  -6   -1.32    1.87
  12  -1  -8    0.26    1.86
  12   2  -9    0.76    2.11
  -3   2  11    3.02    1.25
  -3   2  12    5.46    1.36
  -3   2  13    3.48    1.39
  -3   2  14    4.21    1.41
  -3   2  15    4.18    1.41
  -3   3   9    0.66    0.84
  -3   3  16    3.51    1.45
  -3   3  17   -0.65    1.51
  -3   4  17    1.81    1.48
  -3   4  18    0.35    1.31
  -3   5   8    5.48    1.35
  -3   5  18    2.00    1.81
  -3   6   8    0.55    1.29
  -3   6  18    2.35    1.80
  -3   7   8    2.92    1.31
  -3   7  18    3.46    1.91
  -3   8   9    1.79    1.62
  -3   8  17   -0.81    1.90
  -3   9  10    0.75    1.66
  -3   9  16    0.49    1.84
  -3  10  12    1.51    1.62
  -3  10  13    1.82    1.68
  -3  10  14    0.07    1.75
  -2  -2  11    1.82    1.19
  -2  -2  12    1.63    1.27
  -2  -2  13    1.15    1.31
  -2  -2  14    0.35    1.31
  -2  -2  15   -0.37    1.35
  -2  -2  16    1.65    0.99
  -2  -1   8   12.04    1.34
  -2  -1  18   -0.97    1.55
  -2   0  20   -0.92    1.41
  -2   1  21    0.10    1.80
  -2   9   4    1.65    2.24
  -1  -4   9    1.35    1.17
  -1  -4  17    1.77    1.50
  -1  -3  20   -0.72    1.26
  -1  -2  21    2.92    1.79
  -1  16  10    1.39    3.46
   0  -6  10    0.41    1.27
   0  -6  16    0.87    1.59
   0  -6  17    1.10    1.15
   0  -5  20    1.32    1.83
   1  -7   8    9.13    1.23
   1  -7  18    4.87    1.66
   1  -7  19    1.56    1.39
   1  -6   5    1.91    1.22
   1  -6  21    2.13    2.17
   1  10  -3    1.63    1.29
   1  12  -2    3.09    1.47
   1  17   3   -0.55    2.46
   2  -9  13    1.24    1.45
   2  -9  14    1.92    1.19
   2  -8   7    3.27    1.26
   2  -8  19   -0.63    1.89
   2   1  -4   97.43    1.81
   2   5  -5   32.77    1.45
   2   6  -5    1.86    0.89
   2   7  -5    9.58    1.29
   2   8  -5    1.35    1.21
   2  11  -4    2.08    1.39
   2  13  -3    4.87    1.52
   3  -9   7    0.16    1.43
   3  -8   4    0.84    1.26
   3   4  -6    5.03    0.91
   3   8  -6    1.40    0.91
   3   9  -6    0.36    1.33
   3  15  -3    1.24    1.96
   3  16  -2    1.80    1.95
   3  17  -1    0.47    2.22
   4  -3  -4    3.48    1.28
   4   4  -7   18.33    0.98
   4   8  -7   -0.07    0.95
   4   9  -7   -0.56    1.29
   4  12  -6    0.45    1.43
   4  15  -4   -1.18    1.86
   5 -11   9    1.31    1.66
   5 -10   5    2.96    1.82
   5  -3  -5    2.99    1.17
   5   1  -7    1.38    0.86
   5   5  -8    1.50    1.33
   5   6  -8    0.69    1.28
   5   7  -8   -1.51    1.31
   5  11  -7   -0.38    1.09
   5  15  -5    0.98    1.95
   6  -5  -4    2.24    1.30
   6  -4  -5    0.71    1.21
   6  -1  -7    2.21    1.15
   6   2  -8    4.76    0.95
   6  10  -8    0.80    1.15
   6  13  -7    0.85    1.90
   6  16  -5    0.17    2.28
   7 -12   9    1.42    2.27
   7 -11   5    0.15    2.47
   7  -2  -7    3.80    1.32
   7   0  -8   13.91    1.37
   7   4  -9    1.15    1.35
   7   5  -9    0.99    1.04
   7   7  -9    0.33    1.06
   7   8  -9    1.91    1.52
   7   9  -9    1.95    1.54
   7  12  -8    2.04    1.86
   7  14  -7    0.78    2.08
   8  -4  -6    1.47    1.48
   8   2  -9    1.09    1.41
   8  10  -9    0.17    1.93
   8  13  -8    0.72    1.96
   9  -3  -7    0.12    1.60
   9   1  -9    0.84    1.58
   9  11  -9   -3.60    2.15
  10   1  -9   -0.39    1.24
  10   5 -10    2.13    1.69
  10   6 -10    0.10    1.91
  10   7 -10    3.08    1.81
  11   1  -9    1.10    1.45
  11   5 -10    5.53    1.89
  11   6 -10   -1.18    2.23
  11   7 -10   -1.22    2.04
  12  -3  -7   -0.85    1.86
  12   1  -9    1.52    2.11
  -3   3  10    0.33    0.89
  -3   3  11    0.86    1.26
  -3   3  12    1.37    1.35
  -3   3  13    3.21    1.28
  -3   3  14    0.63    1.41
  -3   3  15   -3.01    1.33
  -3   4   9    4.09    1.19
  -3   4  16    0.34    1.51
  -3   5   9    2.92    1.29
  -3   5  16   -0.20    1.52
  -3   5  17    1.67    1.53
  -3   6  17    1.34    1.73
  -3   7   9    0.90    1.50
  -3   7  16   -0.76    1.58
  -3   7  17   -1.08    1.66
  -3   8  16    0.84    1.80
  -3   9  11    0.67    1.74
  -3   9  12    4.46    1.80
  -3   9  13   -1.72    1.75
  -3   9  14    0.91    1.64
  -3   9  15    0.48    1.82
  -2  -1   9    8.20    1.31
  -2  -1  16    0.71    1.30
  -2  -1  17    0.34    1.09
  -2   0   7   19.21    1.41
  -2   0  19   -1.03    1.25
  -2   1  20    0.91    1.72
  -2   2  21    2.65    1.44
  -2   3   4   11.16    1.34
  -2   3  21   -1.33    1.89
  -1  -4  10    2.13    0.88
  -1  -4  11    1.01    1.26
  -1  -4  14    2.45    1.26
  -1  -4  15    1.52    1.38
  -1  -4  16   -0.43    1.02
  -1  -3   7   14.06    1.33
  -1  -3  18    0.46    1.46
  -1  -3  19    0.87    1.16
  -1  -2   5   22.15    1.45
  -1  -2  20   -0.64    1.62
  -1  -1  22    1.62    1.64
  -1  10   1    4.25    1.99
   0  -6  11    7.06    1.29
   0  -6  12    2.92    1.33
   0  -6  13    0.44    1.30
   0  -6  14    1.97    1.40
   0  -6  15    0.78    1.09
   0  -5   7    2.72    1.20
   0  -5  19    0.14    1.37
   0  -4  21    0.91    1.87
   0  -3   3   13.34    1.44
   0   5  -2   70.12    1.82
   0   6  -2   65.14    1.72
   0   7  -2    7.68    1.29
   0  16   4    0.39    2.69
   1  -7  17    0.24    1.65
   1  -6  20   -1.39    2.01
   1   0  -2   35.93    1.96
   1   2  -3  174.43    2.43
   2  -8  18    3.88    1.94
   2  -1  -3  145.19    2.36
   2   4  -5   17.60    1.07
   2   9  -5    1.37    1.25
   2  18   2    0.19    2.62
   3  -9  18    4.55    1.92
   3  -4  -2   26.37    1.80
   3   3  -6   63.91    1.28
   3  12  -5    2.66    1.43
   3  14  -4    1.41    1.55
   4 -10   8   -0.24    1.44
   4   0  -6   13.64    1.31
   4   3  -7    4.85    0.92
   4  10  -7    0.68    1.34
   4  14  -5    2.14    1.75
   5 -11  10    0.89    1.65
   5 -11  15    1.61    1.85
   5 -11  16   -0.13    2.23
   5  -7  -1    1.88    1.96
   5   3  -8   13.76    1.24
   5   4  -8    3.29    0.94
   5   8  -8    0.98    0.98
   5   9  -8    1.00    1.44
   5  12  -7    1.03    1.61
   5  14  -6    4.24    1.82
   6 -11   7    1.48    2.03
   6  -7  -2    3.46    1.69
   6   1  -8    1.84    1.32
   6   6  -9    1.12    1.37
   6   7  -9    6.67    1.31
   6  11  -8    0.34    1.21
   6  15  -6   -0.19    2.09
   7 -12  10   -0.10    2.25
   7   3  -9   -0.21    0.94
   7  10  -9   -0.41    1.75
   8 -12   8   -0.44    2.67
   8  -8  -2    1.65    1.88
   8  -3  -7   -1.05    1.45
   8  -1  -8   -0.40    0.99
   8   1  -9    3.09    1.43
   8  11  -9   -0.10    1.76
   9  -9  -1    1.43    2.22
   9   4 -10    1.31    1.67
   9   5 -10    2.06    1.55
   9   6 -10   -0.22    1.14
   9   7 -10   -1.04    1.59
   9   8 -10    1.88    1.84
  10  -7  -4    0.43    2.02
  10  -6  -5    0.80    1.68
  10  -5  -6    0.37    1.78
  10  -2  -8   -0.27    1.70
  10   0  -9    2.87    1.68
  10   3 -10    1.77    1.83
  10   4 -10    0.55    1.30
  10   8 -10    1.28    1.48
  10   9 -10   -1.99    2.20
  11  -7  -4    1.02    2.02
  11  -6  -5    3.62    1.87
  11  -5  -6    1.05    1.66
  11  -2  -8    1.08    1.66
  11   0  -9   -0.16    1.74
  11   3 -10   -1.06    1.91
  11   4 -10    0.72    1.45
  12  -6  -5    1.49    2.19
  12  -2  -8    1.17    2.03
  12   0  -9   -0.97    2.13
  12   3 -10   -0.61    2.02
  -3   4  10    4.11    0.93
  -3   4  11    1.14    1.35
  -3   4  12    1.28    1.36
  -3   4  13    0.21    1.41
  -3   4  14   -1.84    1.39
  -3   4  15    1.54    1.09
  -3   5  10    0.34    1.32
  -3   5  14    1.16    1.35
  -3   5  15    1.02    1.52
  -3   6   9    1.27    1.30
  -3   6  10    8.30    1.49
  -3   6  15   -0.28    1.59
  -3   6  16    1.18    1.20
  -3   7  10    5.23    1.51
  -3   7  15    0.12    1.62
  -3   8  10    1.74    1.45
  -3   8  11    1.35    1.48
  -3   8  12    0.68    1.66
  -3   8  13    0.69    1.46
  -3   8  14   -0.49    1.62
  -3   8  15    1.10    1.54
  -2  -1  10    4.09    1.21
  -2  -1  11    4.91    1.18
  -2  -1  14    3.43    1.31
  -2  -1  15   -0.37    1.25
  -2   0  17    1.35    1.50
  -2   0  18    0.55    1.18
  -2   1   6   13.70    1.40
  -2   1  19    1.18    1.65
  -2   2   5    6.47    1.22
  -2   2  20   -1.13    1.72
  -2   4  21    0.49    2.14
  -2   5  21    2.43    2.19
  -2  12   7    0.54    2.36
  -2  13   9    0.31    2.35
  -2  13  15    2.65    2.53
  -1  -4  12    2.92    0.93
  -1  -4  13    5.20    0.91
  -1  -3  17    1.34    1.50
  -1  -2  19    2.55    1.48
  -1  -1  21   -0.47    1.85
  -1   0  22    3.85    2.20
   0  -5  17    1.31    1.60
   0  -5  18    1.22    1.22
   0  -4   5   50.58    1.62
   0  -4  20   -1.43    1.88
   0  -3  22   -0.54    1.68
   0   8  -2    5.87    1.29
   0  11  -1    9.02    1.67
   1  -7   9    0.79    1.16
   1  -7  10    0.84    1.29
   1  -7  15    0.85    1.50
   1  -7  16    0.88    1.51
   1  -6  19    0.46    1.86
   1  -5  21   -0.09    1.93
   1   6  -4   31.11    1.43
   1   7  -4    7.69    1.24
   1  11  -3    3.58    1.54
   1  14  -1    1.20    1.54
   1  15   0    0.29    1.63
   1  16   1    1.31    2.10
   2  -8   8    4.70    1.29
   2  -8  17    0.54    1.88
   2  -7  20   -3.06    2.13
   2  -5   1    9.72    1.90
   2   3  -5   21.73    1.41
   2  12  -4    3.79    1.50
   2  15  -2    0.98    1.96
   2  16  -1    0.27    2.11
   3  -9   8    2.18    1.34
   3  -9  17    2.15    1.96
   3  -3  -3   68.06    1.83
   3   0  -5   57.70    1.34
   3   2  -6   11.02    1.42
   3  10  -6    3.47    1.03
   4 -10   9    1.93    1.62
   4 -10  16    2.08    2.03
   4 -10  17    0.13    1.56
   4  -2  -5   34.85    1.50
   4   2  -7    9.38    1.32
   4  13  -6    3.00    1.69
   4  17  -3    1.42    2.29
   5 -11  11    0.88    1.67
   5 -11  12   -0.01    1.88
   5 -11  13   -1.45    1.91
   5 -11  14   -0.09    2.00
   5  -2  -6    4.04    1.22
   5   0  -7    6.67    0.96
   5  10  -8    1.00    1.49
   5  16  -5   -2.15    2.23
   6  -3  -6    1.38    1.31
   6   4  -9    4.77    1.32
   6   5  -9    1.55    0.95
   6   8  -9    2.49    1.11
   6   9  -9   -0.79    1.57
   6  12  -8    3.47    1.77
   6  14  -7    4.32    2.02
   7 -12  11    0.86    2.10
   7 -12  12    0.49    2.20
   7  -6  -4    1.75    1.44
   7  -5  -5    2.43    1.37
   7  -4  -6    2.42    1.31
   7  -1  -8    1.93    1.31
   7   2  -9    0.65    0.97
   7  11  -9   -1.32    1.86
   7  13  -8    0.99    1.44
   8   4 -10    0.82    1.50
   8   5 -10    1.26    1.08
   8   6 -10   -0.44    1.15
   8   7 -10   -0.83    1.15
   8   8 -10   -1.45    1.68
   8   9 -10   -0.23    1.65
   8  12  -9    0.75    2.06
   9 -12   7    0.41    2.85
   9  -6  -5    0.70    1.59
   9  -5  -6    1.00    1.70
   9  -2  -8    1.30    1.08
   9   0  -9    0.83    1.08
   9   3 -10    3.78    1.53
   9   9 -10    0.27    1.50
   9  10 -10   -1.77    2.20
  10  -4  -7    2.78    1.65
  10   2 -10    2.11    1.77
  11  -8  -3   -0.42    2.22
  11  -4  -7   -0.08    1.83
  11  -1  -9   -2.51    1.70
  11   2 -10    0.01    1.95
  12  -7  -4    0.49    2.16
  12  -5  -6   -0.78    1.90
  12  -4  -7   -0.15    1.85
  12   2 -10    1.98    2.17
  -3   5  11    5.10    1.24
  -3   5  12    1.23    1.31
  -3   5  13    3.15    1.33
  -3   6  11    1.62    1.32
  -3   6  12    1.72    1.40
  -3   6  13    2.72    1.48
  -3   6  14    1.25    1.44
  -3   7  11   -1.03    1.38
  -3   7  12    1.60    1.46
  -3   7  13    0.20    1.54
  -3   7  14    4.69    1.44
  -2  -1  12   -0.25    0.92
  -2  -1  13    6.30    0.92
  -2   0   8   10.44    1.31
  -2   0  16    0.30    1.47
  -2   1  18    3.86    1.53
  -2   2  19    1.20    1.62
  -2   3  20    1.62    1.37
  -2   4  20    1.47    2.03
  -2  13  10    2.67    2.21
  -2  13  14    1.32    2.26
  -1  -3   8    2.01    0.95
  -1  -3  16    2.60    1.32
  -1  -2  18    1.02    1.45
  -1  -1   4   48.75    1.37
  -1  -1  20   -1.20    1.85
  -1   0  21    1.84    2.07
  -1   1   2    5.67    1.61
  -1   1  22    4.11    2.15
  -1  15   7    0.70    3.74
   0  -5   8   -0.91    1.18
   0  -5  16    1.55    1.52
   0  -4  19    2.75    1.79
   0  -3  21    0.82    1.88
   0  -2   2    0.71    1.49
   0  -2  22    1.62    2.20
   0   4  -2   32.58    1.57
   0   9  -2    4.64    1.57
   0  14   1    0.32    2.01
   1  -7  11    2.12    1.31
   1  -7  12    3.03    1.42
   1  -7  13    1.21    1.45
   1  -7  14   -1.32    1.01
   1  -6   6   14.53    1.28
   1  -6  18   -0.02    1.83
   1   5  -4    3.87    1.29
   1   8  -4    8.59    1.29
   1  13  -2    0.60    1.45
   1  18   4   -0.22    3.28
   2  -8   9    6.21    1.31
   2  -8  15    0.53    1.61
   2  -8  16    0.58    1.20
   2  -7   5    0.47    1.25
   2  -7  19    0.33    2.06
   2  10  -5   -0.18    1.24
   2  14  -3    1.91    1.63
   2  17   0    1.04    2.28
   3  -9   9    0.69    1.44
   3  -9  15    0.56    1.58
   3  -9  16    1.13    1.66
   3  11  -6    3.90    1.47
   3  13  -5   -1.37    1.58
   4 -10  10   -1.03    1.57
   4 -10  11   -0.92    1.71
   4 -10  13    1.81    1.90
   4 -10  14    1.91    1.90
   4 -10  15    0.83    1.89
   4  -9   5    2.35    1.86
   4   6  -8    5.50    1.21
   4   7  -8    3.32    1.25
   4  11  -7    0.79    1.12
   4  15  -5   -0.46    1.90
   4  16  -4    0.61    1.81
   5 -10   6    0.13    1.65
   5   2  -8   -0.19    0.91
   5  11  -8    2.19    1.57
   5  13  -7   -0.94    1.28
   5  15  -6   -0.17    1.97
   6 -11   8   -0.05    1.95
   6  -2  -7    7.02    1.23
   6   0  -8   13.65    1.32
   6   3  -9    8.97    0.94
   6  10  -9    5.88    1.65
   6  13  -8    0.89    1.77
   7  -7  -3    2.03    1.74
   7   1  -9    0.64    1.32
   7   5 -10    0.59    1.40
   7   6 -10    2.51    1.47
   7   7 -10   -0.90    1.50
   7   8 -10   -0.54    1.53
   7  12  -9   -0.47    1.93
   7  14  -8    3.99    2.20
   8 -12   9   -1.50    2.40
   8  -2  -8    3.64    1.44
   8   0  -9    1.50    1.33
   8   3 -10    0.16    1.36
   8  10 -10    1.24    1.99
   9  -7  -4    0.81    1.64
   9  -4  -7    0.29    1.53
   9  -1  -9    1.67    1.43
   9   2 -10    0.77    1.14
   9  11 -10   -3.69    2.18
  10  -8  -3    0.16    1.98
  10  -3  -8    1.57    1.65
  10  -1  -9    1.27    1.19
  10   1 -10    0.36    1.77
  10   6 -11   -2.63    1.85
  10   7 -11    1.39    1.85
  11  -3  -8    0.46    1.84
  11   1 -10   -0.76    1.95
  11   5 -11   -0.89    1.98
  12  -8  -3    0.59    2.59
  12  -3  -8    2.06    2.07
  12  -1  -9   -1.09    1.91
  12   1 -10    0.23    2.22
  -2   0   9   28.47    1.37
  -2   0  14   -1.60    1.30
  -2   0  15   -0.01    0.96
  -2   1   7   59.50    1.60
  -2   1  16   -1.53    1.36
  -2   1  17    1.05    1.12
  -2   2  18    2.16    1.68
  -2   3  19    1.89    1.60
  -2   4   4   41.60    1.62
  -2   4  19    2.86    1.70
  -2   5  20   -0.48    1.47
  -2   6  20    0.42    1.94
  -2   7  20    1.26    1.99
  -2   9  19   -1.68    2.19
  -2  10  18    2.16    2.27
  -2  11  17    0.61    2.29
  -2  12  16   -0.05    2.25
  -2  13  11    0.56    2.26
  -2  13  12    0.50    2.24
  -2  13  13   -1.23    1.94
  -1  -3   9    7.84    0.93
  -1  -3  10    1.86    1.20
  -1  -3  13    1.96    1.31
  -1  -3  14   -1.27    1.34
  -1  -3  15    2.96    0.97
  -1  -2   6   10.39    0.97
  -1  -2  17    1.17    1.46
  -1  -1  19    2.00    1.64
  -1   0   3  707.81    4.51
  -1   0  20   -2.18    1.69
  -1   1  21   -1.05    1.85
  -1   2  22   -1.06    2.18
  -1   6   0    8.64    1.81
  -1   7   0    5.76    1.69
  -1  12   2    2.65    2.58
  -1  13   3    0.52    3.33
   0  -5   9   -0.44    1.18
   0  -5  10    7.98    1.24
   0  -5  13    1.53    1.22
   0  -5  14    1.11    1.35
   0  -5  15    0.45    1.04
   0  -4  18    2.13    1.61
   0  -3  20    3.65    1.81
   0  -2  21   -0.99    1.81
   0  13   0   -0.58    1.82
   0  15   2    1.22    2.50
   1  -6  17    1.57    1.66
   1  -5  20    1.11    1.46
   1  -4   2   14.81    1.43
   1   4  -4    5.00    1.35
   1   9  -4    3.57    1.28
   1  17   2    0.58    2.60
   2  -8  10    0.66    1.25
   2  -8  11    0.40    1.41
   2  -8  12   -0.43    1.44
   2  -8  13   -0.58    1.50
   2  -8  14   -1.06    1.14
   2  -7  18   -0.09    1.80
   2   0  -4  266.73    2.58
   2   2  -5    5.78    1.37
   2  11  -5    7.27    1.39
   2  13  -4   -1.40    1.50
   2  18   1    0.73    2.83
   3  -9  10   -0.37    1.46
   3  -9  11   -0.73    1.55
   3  -9  12    2.95    1.59
   3  -9  13   -0.06    1.60
   3  -9  14    0.30    1.69
   3  -8   5   21.18    1.49
   3  -8  19    0.89    1.60
   3  -5  -1   19.11    2.42
   3  -2  -4    2.89    1.17
   3   5  -7    8.76    1.19
   3   6  -7    9.24    0.88
   3   7  -7    0.84    0.88
   3   8  -7    4.94    1.30
   3  15  -4    1.85    1.83
   3  16  -3    1.70    1.95
   3  17  -2    1.51    2.11
   4 -10  12    0.57    1.56
   4  -9  18   -0.85    1.98
   4  -1  -6    3.11    1.23
   4   1  -7    2.00    1.25
   4   4  -8    7.77    1.16
   4   5  -8    2.20    0.87
   4   8  -8    0.30    1.22
   4   9  -8    2.13    1.29
   4  12  -7    0.35    1.58
   4  14  -6    2.28    1.72
   5  -9   3    5.91    2.14
   5  -1  -7    0.74    1.24
   5   1  -8    3.26    1.22
   5   5  -9    6.00    1.33
   5   6  -9    3.11    1.29
   5   7  -9   -1.96    1.34
   5   8  -9    0.66    1.37
   5  12  -8    2.92    1.51
   5  14  -7    1.34    1.61
   6 -11  15   -1.47    2.27
   6 -10   4   -0.15    2.06
   6   2  -9    1.68    1.24
   6  11  -9    1.89    1.70
   6  15  -7    0.78    2.16
   7  -9   0    0.10    3.30
   7  -3  -7    5.25    1.24
   7   3 -10    3.28    1.31
   7   4 -10   -0.34    0.99
   7   9 -10    0.82    1.58
   7  10 -10    0.39    1.66
   8 -12  10   -0.43    2.48
   8  -6  -5    1.42    1.57
   8  -5  -6    0.96    1.48
   8   2 -10   -0.93    1.39
   8  11 -10   -1.67    2.03
   9 -12   8    1.32    3.00
   9  -3  -8   -1.25    1.59
   9   1 -10    3.92    1.48
   9   5 -11   -1.27    1.72
   9   6 -11    1.49    1.72
   9   7 -11    2.15    1.74
   9   8 -11    0.78    1.95
  10   4 -11   -1.27    1.98
  10   5 -11    0.15    1.45
  10   8 -11    1.56    1.61
  11 -10   0    0.16    3.08
  11  -2  -9    0.44    1.69
  11   0 -10    1.18    1.97
  11   3 -11   -0.36    2.03
  11   4 -11    0.89    1.51
  12  -2  -9   -1.51    1.93
  12   0 -10   -0.01    1.97
  -2   0  10   -0.42    0.82
  -2   0  11    0.02    0.88
  -2   0  12    3.58    0.93
  -2   0  13    1.17    0.91
  -2   1  15    1.52    1.33
  -2   2   6    1.17    1.31
  -2   2  17    0.55    1.47
  -2   3   5   24.46    1.41
  -2   3  18    3.15    1.58
  -2   4  18   -1.09    1.56
  -2   5  19    2.12    1.73
  -2   6  19    1.88    1.94
  -2   7  19   -1.13    2.04
  -2   8  19    1.36    1.88
  -2   9  18   -3.18    1.87
  -2  10   5    0.92    2.19
  -2  11   6    2.05    2.10
  -2  12   8    1.07    2.15
  -2  12  15    0.21    2.15
  -1  -3  11    0.15    0.84
  -1  -3  12    2.60    0.93
  -1  -2  16    1.06    1.40
  -1  -1  18    0.07    1.49
  -1   2  21    3.22    1.83
  -1   3  22    0.46    2.04
   0  -5  11   14.75    0.99
   0  -5  12    5.57    0.96
   0  -4   6   18.52    1.39
   0  -4  17    0.34    1.39
   0  -3  19   -0.75    1.65
   0  -1  22    1.20    1.56
   0  10  -2    1.02    1.54
   1  -6   7    4.64    1.23
   1  -6  16    2.30    1.49
   1  -5   4    3.16    1.19
   1  -5  19    1.45    1.71
   1  -4  21    0.90    1.50
   1  10  -4    3.34    1.24
   1  12  -3    5.93    1.47
   2  -7  17    2.06    1.76
   2  -6   3   14.67    1.33
   2  -6  20    3.43    1.83
   2   5  -6   22.33    1.28
   2   6  -6   16.47    1.30
   2   7  -6    0.62    1.25
   2   8  -6    3.19    1.26
   3  -8  18    0.50    1.43
   3  -7  20    0.80    1.97
   3   1  -6   12.96    1.02
   3   4  -7   12.03    0.97
   3   9  -7    2.02    1.00
   3  12  -6    1.08    1.10
   3  14  -5    1.80    1.71
   4  -9  17    0.25    1.83
   4   3  -8   12.95    1.21
   4  10  -8    0.73    1.44
   5 -10  16    2.20    1.88
   5   4  -9    9.22    1.26
   5   9  -9    1.94    1.39
   6 -11   9    1.74    1.74
   6 -11  10   -0.34    1.90
   6 -11  12   -0.90    2.09
   6 -11  13    1.90    1.78
   6 -11  14   -0.47    2.13
   6  -1  -8    1.87    1.26
   6   1  -9    2.34    1.36
   6   5 -10   -1.22    1.31
   6   6 -10    3.02    1.33
   6   7 -10   -1.20    1.39
   6   8 -10   -2.81    1.50
   6  12  -9    0.51    1.85
   6  14  -8    0.19    2.09
   7 -11   6    0.82    2.04
   7  -2  -8    2.63    1.30
   7   0  -9    1.36    0.99
   7   2 -10    0.42    1.23
   7  11 -10   -0.51    1.88
   7  13  -9    1.68    1.48
   8  -7  -4    1.90    1.71
   8  -4  -7    0.04    1.45
   8  -1  -9    1.01    1.02
   8   1 -10    1.10    1.45
   8   5 -11    0.80    1.49
   8   6 -11    2.77    1.58
   8   7 -11    3.49    1.65
   8   8 -11   -1.62    1.67
   8  12 -10   -0.19    2.20
   9  -8  -3    1.03    1.81
   9   0 -10   -0.08    1.61
   9   3 -11    4.20    1.71
   9   4 -11    0.26    1.23
   9   9 -11    2.05    1.54
   9  10 -11    1.74    2.19
  10 -10   0    0.38    3.28
  10  -2  -9    1.66    1.58
  10   0 -10    2.45    1.31
  10   2 -11   -1.06    1.63
  10   3 -11    2.15    1.35
  11  -9  -2    1.28    2.69
  11  -6  -6   -0.10    1.95
  11  -5  -7    0.14    1.75
  11   2 -11   -1.31    2.03
  12  -6  -6    1.27    2.26
  12  -5  -7    1.00    2.23
  -2   1   8   10.98    0.94
  -2   1   9    8.24    1.17
  -2   1  13    6.59    1.35
  -2   1  14    1.27    1.23
  -2   2  16    2.69    1.39
  -2   3  17    0.13    1.47
  -2   5   4   15.13    1.53
  -2   5  18   -0.14    1.82
  -2   6  18    1.84    1.77
  -2   7  18   -0.33    1.78
  -2   8   4   10.44    1.87
  -2   8  18    1.29    1.97
  -2  10  17    1.08    1.99
  -2  11  16   -0.63    2.05
  -2  12  13   -0.94    2.12
  -2  12  14    0.01    2.00
  -1  -2   7   15.69    1.03
  -1  -2  14    1.81    1.22
  -1  -2  15    1.98    1.24
  -1  -1   5   22.94    1.39
  -1  -1  17    1.68    1.48
  -1   0  19   -1.48    1.25
  -1   1  20    2.93    1.38
  -1   3  21    0.70    1.98
  -1   8   0    4.53    1.53
   0  -4  15    0.98    1.27
   0  -4  16    2.33    1.00
   0  -3   4    0.42    1.25
   0  -3  18   -2.65    1.54
   0  -2  20    1.19    1.59
   0  -1   1   -0.35    1.64
   0  -1  21    2.17    2.03
   0   0  22    1.87    2.22
   0  12  -1   -0.45    1.41
   1  -6   8    1.37    1.20
   1  -6  14    2.46    1.41
   1  -6  15    2.24    1.08
   1  -5  18    1.35    1.62
   1  -4  20    0.08    1.79
   1   1  -3  100.47    1.93
   1   3  -4   25.20    1.40
   1  14  -2    0.49    1.80
   1  15  -1    1.60    2.06
   2  -7   6    2.82    1.20
   2  -7  16   -0.38    1.63
   2  -6  19    4.77    1.87
   2  -5  21    1.68    2.17
   2   4  -6    5.74    1.24
   2   9  -6    1.13    1.35
   2  12  -5    0.82    1.49
   2  15  -3   -0.38    1.69
   2  16  -2    1.41    1.88
   2  17  -1    1.36    2.28
   3  -8  16    1.07    1.67
   3  -8  17    1.16    1.37
   3  -1  -5    0.36    0.96
   3   3  -7   17.48    1.36
   3  10  -7    0.80    1.01
   3  13  -6    0.07    1.51
   4  -9   6    0.90    1.70
   4  -9  16    3.88    1.89
   4  11  -8    1.80    1.46
   4  13  -7    0.08    1.57
   4  15  -6    1.59    2.02
   4  16  -5    0.72    2.06
   4  17  -4   -0.30    1.99
   5 -10   7    0.03    1.44
   5 -10  15    0.18    1.97
   5  -5  -4    7.94    1.67
   5  -4  -5    1.63    1.33
   5   3  -9    4.09    0.96
   5  10  -9    2.44    1.12
   5  11  -9    2.76    1.54
   5  13  -8    3.20    1.66
   5  15  -7    0.78    1.81
   5  16  -6    0.29    1.90
   6 -11  11    0.13    1.81
   6  -5  -5    0.42    1.27
   6  -4  -6    0.52    1.28
   6   4 -10   -1.15    1.27
   6   9 -10   -1.42    1.15
   6  10 -10   -0.43    1.65
   6  13  -9    0.13    1.80
   7   6 -11    4.14    1.37
   7   7 -11   -1.18    1.43
   7  12 -10   -2.37    1.98
   8  -9  -1    1.18    2.67
   8  -3  -8    0.78    1.46
   8   3 -11    0.71    1.41
   8   4 -11    0.97    1.07
   8   9 -11   -1.32    1.34
   8  10 -11   -1.48    2.05
   9  -2  -9   -1.41    1.14
   9   2 -11    1.95    1.63
  10  -9  -2    1.24    2.34
  10  -7  -5   -0.41    2.03
  10  -6  -6   -0.40    1.69
  10  -5  -7    0.89    1.77
  10  -4  -8    0.54    1.70
  10  -1 -10    2.54    1.75
  10   6 -12    2.63    1.89
  10   7 -12    0.98    1.98
  11  -7  -5    1.34    1.96
  11  -4  -8    1.84    1.87
  11  -1 -10   -0.15    1.95
  11   1 -11    2.16    1.99
  12  -7  -5   -0.06    2.17
  12  -4  -8    0.90    2.09
  12  -1 -10    0.76    2.20
  -2   1  10    3.52    1.15
  -2   1  11    5.23    1.21
  -2   1  12    2.58    0.91
  -2   2   7   73.29    1.60
  -2   2  14   -1.69    1.34
  -2   2  15    2.01    1.00
  -2   3  16    0.13    1.39
  -2   4  17    0.93    1.16
  -2   5  17    0.07    1.64
  -2   6   4    9.29    1.49
  -2   6  17    1.38    1.56
  -2   7  17   -0.95    1.59
  -2   8  17   -1.20    1.88
  -2   9  17    1.41    1.76
  -2  10  16   -1.33    1.90
  -2  11  15    2.03    1.98
  -2  12   9    0.18    1.93
  -2  12  10    0.40    1.87
  -2  12  11    0.19    2.01
  -2  12  12    0.45    2.06
  -1  -2   8    3.54    0.95
  -1  -2   9    3.95    1.27
  -1  -2  12    0.75    1.25
  -1  -2  13    0.08    1.33
  -1  -1  16    1.25    1.38
  -1   0  18    0.29    1.09
  -1   1  19    0.06    1.72
  -1   2  20    2.96    1.73
  -1   4  21    3.03    1.86
  -1   5   0   29.21    2.50
  -1   5  21    5.72    2.21
  -1  11   1    2.48    2.21
   0  -4   7    3.16    0.92
   0  -4  14    2.93    1.31
   0  -3  17    0.88    1.46
   0  -2  19   -0.28    1.67
   0  -1  20   -1.14    1.63
   0   0  21   -1.27    1.86
   0   1  22   -3.73    2.20
   0   3  -2   56.53    1.98
   0  16   3    0.23    3.19
   1  -6   9    0.17    1.18
   1  -6  10    1.95    1.21
   1  -6  11    1.54    1.31
   1  -6  12    6.26    1.40
   1  -6  13    4.23    0.98
   1  -5  17   -2.63    1.49
   1  -4  19    1.02    1.80
   1  -3  21   -0.75    1.48
   1  -2  22    0.40    2.21
   1  11  -4   -0.65    1.36
   1  16   0    2.09    2.13
   2  -7   7    7.35    1.33
   2  -7  14    2.00    1.40
   2  -7  15    1.65    1.41
   2  -6  18    1.36    1.78
   2  -5  20    1.26    2.05
   2   1  -5   27.51    1.48
   2  10  -6    1.64    1.32
   2  14  -4    0.57    1.62
   3  -8   6    3.13    1.27
   3  -8  15    0.38    1.70
   3  -7  19    0.71    1.50
   3  11  -7    1.49    1.32
   3  15  -5    1.84    1.91
   3  16  -4   -0.70    1.98
   3  17  -3   -1.21    2.11
   4  -9  15   -2.15    1.76
   4  -8  19    1.44    2.01
   4  -4  -4   21.54    1.56
   4  -3  -5    1.40    1.19
   4   0  -7    4.45    0.86
   4   2  -8    6.56    1.18
   4   7  -9    1.08    1.23
   5 -10   8   -0.90    1.51
   5 -10  13    0.42    1.65
   5 -10  14   -0.96    1.87
   5  -3  -6    8.96    1.25
   5   0  -8   -0.53    0.88
   5   2  -9    5.23    1.28
   5  14  -8    1.43    1.76
   6  -6  -4    4.54    1.63
   6  -3  -7    1.03    1.34
   6   0  -9    7.88    1.34
   6   3 -10   -0.56    0.92
   6  11 -10    2.15    1.76
   6  15  -8    1.09    1.97
   7 -11   7    3.13    2.03
   7  -8  -2    6.13    2.05
   7  -5  -6    1.59    1.57
   7  -4  -7    4.93    1.53
   7  -1  -9    0.15    1.32
   7   1 -10    2.30    1.29
   7   4 -11   -2.13    1.40
   7   5 -11   -0.33    1.05
   7   8 -11   -0.56    1.20
   7   9 -11   -1.52    1.77
   8 -11   5    1.05    2.61
   8  -2  -9    1.98    1.46
   8   0 -10    0.44    1.00
   8   2 -11   -0.11    1.61
   8  11 -11   -1.69    1.91
   9  -6  -6    1.21    1.55
   9  -5  -7   -0.34    1.55
   9  -4  -8    1.31    1.46
   9  -1 -10   -0.21    1.56
   9   1 -11    1.48    1.68
   9   5 -12    0.80    1.86
   9   6 -12    3.38    1.88
   9   7 -12    2.77    1.96
   9   8 -12    0.42    2.04
   9   9 -12    3.54    1.95
  10  -3  -9    1.48    1.73
  10   1 -11    1.09    1.30
  10   4 -12    3.83    1.99
  10   5 -12    0.38    1.50
  11  -8  -4    0.99    2.24
  11  -3  -9    0.50    1.75
  11   3 -12    0.76    1.90
  11   4 -12    3.71    1.93
  12  -8  -4   -0.15    2.63
  12  -3  -9    0.87    1.93
  -2   2   8    4.91    1.22
  -2   2  12    1.15    1.22
  -2   2  13    1.29    1.35
  -2   3   6   20.11    1.39
  -2   3  15    2.39    1.04
  -2   4   5   16.19    1.35
  -2   4  16    1.22    1.10
  -2   5  16   -0.56    1.53
  -2   7   4   15.47    1.65
  -2   8  16    1.03    1.60
  -2   9  16    0.16    1.82
  -2  10  15    2.27    1.79
  -2  11   7    1.89    1.90
  -2  11  14    0.59    1.79
  -1  -2  10    7.42    0.93
  -1  -2  11    2.09    0.81
  -1  -1   6    6.13    1.34
  -1  -1  15   -0.23    1.29
  -1   0  17    1.17    1.38
  -1   1  18    2.09    1.63
  -1   2  19   -2.06    1.85
  -1   3  20   -0.30    1.36
  -1   4  20    2.29    1.94
  -1   6  21   -0.27    1.61
  -1   9   0    1.95    1.74
  -1  15   8    0.68    3.04
   0  -4   8    1.12    0.84
   0  -4   9    2.63    1.20
   0  -4  10    1.05    1.19
   0  -4  11    0.28    1.22
   0  -4  12    0.81    1.22
   0  -4  13    1.37    0.90
   0  -3  16    1.49    1.44
   0  -2  18    1.86    1.50
   0   2  22    2.36    2.17
   0   7  -3   -0.76    1.19
   0  11  -2    0.15    1.56
   1  -5   5    1.53    1.26
   1  -5  16    2.45    1.39
   1  -4  18    0.82    1.67
   1  -3  20   -4.18    1.95
   1  -2  21   -3.61    1.80
   1   6  -5    2.27    1.22
   1   7  -5   11.11    1.31
   1   8  -5    1.44    1.25
   1  13  -3    0.84    1.42
   1  17   1    0.94    2.73
   1  18   3    1.16    3.23
   2  -7   8    6.44    1.33
   2  -7  12    1.41    1.32
   2  -7  13    1.76    1.46
   2  -6  17   -1.07    1.72
   2  -4  21    0.30    2.14
   2   3  -6   24.34    1.41
   2  11  -6    2.93    1.37
   2  13  -5    1.55    1.51
   2  18   0    1.18    2.57
   3  -8   7    4.06    1.31
   3  -8  14    0.49    1.62
   3  -7   3    5.38    1.56
   3  -7  18    0.63    1.78
   3  -6  20   -0.29    2.17
   3   0  -6   42.28    1.48
   3   2  -7   18.02    1.01
   3   6  -8    0.64    1.22
   3   7  -8    4.02    1.31
   3   8  -8    0.79    1.36
   3  12  -7   -0.44    1.56
   3  14  -6    2.39    1.84
   4  -9   7    0.44    1.44
   4  -9  13   -0.24    1.54
   4  -9  14    1.97    1.72
   4  -8   3    7.59    1.60
   4  -8  18    0.54    2.08
   4  -2  -6   30.76    1.41
   4   5  -9    2.45    1.19
   4   6  -9    2.02    0.90
   4   8  -9    1.77    0.93
   4   9  -9    0.92    1.42
   4  12  -8    1.15    1.17
   4  14  -7    0.57    1.62
   5 -10   9   -0.30    1.53
   5 -10  10    0.36    1.62
   5 -10  11    1.05    1.65
   5 -10  12   -0.48    1.83
   5  -9  17    0.15    1.91
   5  -2  -7    3.61    1.15
   5   5 -10    5.53    1.34
   5   6 -10    1.39    0.99
   5   7 -10    0.21    0.96
   5   8 -10    1.29    1.30
   5   9 -10    1.26    1.47
   5  12  -9    0.21    1.22
   6 -10   5    0.98    2.02
   6 -10  16   -2.21    2.17
   6  -8  -1    1.49    2.59
   6  -2  -8    3.28    1.35
   6   2 -10    1.79    1.25
   6   7 -11    1.37    1.36
   6  12 -10   -0.44    1.87
   6  14  -9   -0.59    2.13
   7 -11   8   -0.27    2.05
   7 -11  13    1.48    2.16
   7  -6  -5    1.18    1.41
   7  -3  -8    6.56    1.34
   7   3 -11   -0.97    1.43
   7  10 -11    0.53    1.32
   7  11 -11   -0.14    1.86
   7  13 -10    0.04    1.56
   8  -8  -3    0.90    2.00
   8   5 -12    2.61    1.48
   8   6 -12    1.28    1.62
   8   7 -12    0.87    1.72
   8   8 -12    0.06    1.81
   9  -7  -5    2.03    1.87
   9  -3  -9   -0.52    1.60
   9   4 -12    3.09    1.65
  10  -8  -4    1.18    2.06
  10  -2 -10    1.80    1.74
  10   0 -11    0.71    1.85
  10   3 -12    1.79    1.72
  11  -2 -10   -1.87    1.95
  11   0 -11    0.26    1.45
  11   2 -12    1.93    2.13
  12  -2 -10   -0.75    2.23
  -2   2   9   22.90    1.00
  -2   2  10    8.57    1.20
  -2   2  11    1.28    0.89
  -2   3  13    5.26    1.43
  -2   3  14    0.98    0.99
  -2   4  14    2.30    1.33
  -2   4  15    1.13    1.06
  -2   5  15    1.13    1.49
  -2   6  16    1.87    1.21
  -2   7  16   -1.91    1.57
  -2   9   5    0.41    1.81
  -2   9  15    1.86    1.72
  -2  10  14   -0.34    1.73
  -2  11  12    1.40    1.82
  -2  11  13   -0.21    1.75
  -1  -1  13   -0.75    1.29
  -1  -1  14    1.98    0.92
  -1   0   4   86.94    1.69
  -1   0  16    3.13    1.34
  -1   1  17    1.11    1.51
  -1   2  18    0.44    1.68
  -1   3  19    6.83    1.78
  -1   5  20    1.64    1.79
  -1   6  20    0.81    2.04
  -1   7  20    2.69    2.18
  -1   8  20    0.85    2.28
  -1  15   9    0.72    2.81
  -1  15  11    2.58    2.72
  -1  15  12   -0.06    2.56
   0  -3   5    9.30    1.33
   0  -3  15    3.02    1.38
   0  -2  17    2.90    1.48
   0  -1  19    1.50    1.17
   0   0  20   -0.17    1.86
   0   1  21    1.50    1.84
   0   3  22    0.08    2.18
   0   6  -3    5.35    1.31
   0   8  -3    0.45    1.28
   0  14   0    1.02    2.03
   1  -5  14    0.53    1.25
   1  -5  15    1.39    1.00
   1  -4  17    0.89    1.42
   1  -3  19    2.34    1.70
   1  -1  22   -0.87    1.64
   1   2  -4  129.39    2.05
   1   5  -5    1.40    1.30
   1   9  -5    9.67    1.34
   1  12  -4    0.97    1.46
   2  -7   9   -0.87    1.25
   2  -7  10    0.24    1.35
   2  -7  11    0.66    1.30
   2  -6   4   10.86    1.48
   2  -6  16    1.03    1.65
   2  -5  19    1.57    1.37
   2   7  -7    8.45    1.21
   3  -8   8    1.17    1.34
   3  -8   9    1.77    1.29
   3  -8  11    1.67    1.31
   3  -8  12    4.00    1.46
   3  -8  13    0.40    1.10
   3  -7  17    0.19    1.77
   3  -6  19   -0.23    1.78
   3   4  -8    4.38    1.26
   3   5  -8    6.14    0.88
   3   9  -8    1.74    0.99
   3  10  -8    4.45    1.40
   4  -9   8    2.26    1.42
   4  -9   9    0.14    1.48
   4  -9  10    0.53    1.39
   4  -9  11    1.10    1.53
   4  -9  12    0.71    1.64
   4  -8  17    1.12    1.89
   4  -5  -3    1.12    1.42
   4   1  -8    9.12    1.16
   4   4  -9    0.53    0.82
   4  10  -9    2.62    1.31
   4  13  -8   -1.36    1.69
   4  16  -6    0.51    2.03
   4  17  -5   -3.10    2.28
   5  -9  16   -1.66    1.78
   5  -6  -3    4.11    1.51
   5  -1  -8    1.58    1.28
   5   1  -9    3.44    0.88
   5   4 -10    6.46    0.97
   5  10 -10    0.70    1.48
   5  13  -9   -0.41    1.86
   5  15  -8    2.04    1.88
   5  16  -7    1.04    1.93
   6 -10  15    1.60    2.08
   6   1 -10    7.01    1.25
   6   5 -11    3.23    1.31
   6   6 -11    1.04    1.00
   6   8 -11    0.01    1.09
   6   9 -11    1.04    1.65
   6  13 -10   -1.97    1.83
   7 -11   9    0.53    1.79
   7 -11  10    0.94    2.15
   7 -11  11    1.14    2.00
   7 -11  12    1.64    2.12
   7 -10   3    1.84    2.70
   7  -2  -9    3.45    1.42
   7   0 -10    3.16    1.00
   7   2 -11    0.43    1.39
   7  12 -11   -0.81    2.11
   8  -5  -7   -0.23    1.48
   8  -4  -8    0.80    1.51
   8  -1 -10   -1.22    1.08
   8   1 -11   -1.42    1.11
   8   4 -12    0.74    1.59
   8   9 -12    0.30    1.47
   8  10 -12    0.82    2.07
   9 -11   4    0.80    3.06
   9  -9  -2    0.56    2.32
   9  -2 -10    0.99    1.53
   9   0 -11    4.01    1.52
   9   2 -12    2.24    1.61
   9   3 -12    0.55    1.29
  10   2 -12    2.07    1.38
  10   6 -13   -0.85    2.03
  11  -6  -7   -0.32    2.10
  11  -5  -8   -1.23    1.89
  11  -4  -9    1.49    2.04
  11  -1 -11    2.05    2.01
  11   1 -12    0.60    1.94
  12  -6  -7   -0.91    2.38
  12  -5  -8    1.70    2.17
  12  -4  -9    2.77    2.31
  -2   3   7   43.12    1.21
  -2   3   8   11.30    1.31
  -2   3  11    4.61    1.24
  -2   3  12    0.26    1.29
  -2   4   6    6.66    1.28
  -2   4  13    1.37    1.41
  -2   5   5   30.69    1.42
  -2   5  14    1.36    1.38
  -2   6  15    0.20    1.41
  -2   7  15    3.23    1.47
  -2   8  15   -0.14    1.51
  -2   9  14    0.18    1.65
  -2  10   6    1.63    1.99
  -2  10  13   -0.73    1.64
  -2  11   8    0.86    1.85
  -2  11   9    1.49    1.75
  -2  11  10    0.73    1.78
  -2  11  11    1.32    1.62
  -1  -1   7    7.68    0.94
  -1  -1   8   44.24    1.53
  -1  -1  11    0.57    1.16
  -1  -1  12    3.81    1.22
  -1   0  15   -0.51    1.26
  -1   1  16    1.54    1.33
  -1   3  18    0.82    1.55
  -1   4  19    1.53    1.60
  -1   5  19    0.98    1.95
  -1   9  19    0.49    2.20
  -1  14  14    1.49    2.62
  -1  15  10    2.40    2.72
   0  -3  14    0.96    1.22
   0  -2  16   -0.21    1.32
   0  -1  18    1.37    1.51
   0   0  19   -0.28    1.65
   0   1  20    1.72    1.87
   0   2  21    2.53    1.84
   0   5  -3   21.87    1.35
   0   9  -3    6.22    1.39
   0  13  -1    1.78    1.68
   0  15   1    0.25    2.30
   1  -5   6    9.48    1.30
   1  -5  13    7.61    1.33
   1  -2  20    1.38    1.60
   1  -1  21   -1.01    1.98
   1   0  22    0.27    2.21
   1   4  -5   17.30    1.47
   1  10  -5    2.04    1.29
   1  15  -2   -0.73    1.99
   2  -6  15    1.08    1.49
   2  -5  18    3.12    1.62
   2  -4  20   -0.33    1.46
   2  -3  21    1.80    2.06
   2  -2  -3  207.43    2.75
   2  -1  -4   82.67    1.80
   2   2  -6    0.45    1.25
   2   5  -7    6.95    1.22
   2   6  -7    3.64    0.86
   2   8  -7    3.09    0.89
   2   9  -7    1.82    1.37
   2  12  -6    0.04    1.54
   2  15  -4   -0.32    1.68
   2  16  -3    0.05    1.87
   2  17  -2    1.03    2.23
   3  -8  10    3.65    1.32
   3  -7  16    1.18    1.70
   3   1  -7   21.64    1.40
   3  11  -8    0.73    1.39
   3  13  -7   -0.31    1.64
   3  16  -5   -0.07    1.77
   3  17  -4    1.16    2.21
   4  -8  16    1.04    1.84
   4  -7  19    2.46    1.92
   4  -1  -7    1.87    0.89
   4   3  -9    0.32    0.84
   4  11  -9    1.13    1.12
   4  15  -7   -1.90    1.74
   5  -9   4    5.68    1.79
   5  -9  15   -0.77    1.71
   5   3 -10    3.62    0.94
   5  11 -10    1.13    1.55
   6 -10  14   -0.24    1.97
   6  -1  -9    1.54    0.94
   6   3 -11    3.69    1.26
   6   4 -11    1.26    0.94
   6  10 -11    0.13    1.26
   6  11 -11   -0.28    1.82
   7  -7  -4    0.67    1.70
   7   5 -12    0.16    1.51
   7   6 -12   -0.37    1.12
   7   7 -12   -0.16    1.16
   7   8 -12    3.14    1.21
   7   9 -12    2.36    1.89
   8 -11   6    0.95    2.27
   8  -6  -6    2.56    1.47
   8  -3  -9    1.78    1.50
   8   0 -11   -0.13    1.52
   8   3 -12    3.63    1.20
   8  11 -12    0.51    1.95
   9   5 -13   -0.33    1.70
   9   6 -13   -1.20    1.99
   9   7 -13    3.40    1.98
   9   8 -13    2.54    2.15
  10  -6  -7    0.22    1.72
  10  -5  -8    2.20    1.82
  10  -4  -9    0.21    1.80
  10  -1 -11   -0.56    1.71
  10   1 -12    0.08    1.74
  10   4 -13    5.34    2.03
  10   5 -13   -1.14    1.55
  11  -7  -6    0.74    2.15
  11  -3 -10    0.92    1.99
  12  -7  -6    1.20    2.55
  -2   3   9    1.80    0.86
  -2   3  10    3.21    0.89
  -2   4  12    0.35    1.38
  -2   5  13    1.78    1.44
  -2   6  14    0.87    1.34
  -2   7  14    2.11    1.59
  -2   8  14    0.57    1.47
  -2   9  13    1.06    1.56
  -2  10  12    0.83    1.59
  -1  -1   9    0.91    0.90
  -1  -1  10    1.80    0.89
  -1   0   5   78.55    1.71
  -1   0  14    1.10    0.93
  -1   1   3  105.86    2.34
  -1   2  17   -1.31    1.13
  -1   4  18   -1.07    1.73
  -1   6  19    2.45    1.41
  -1   7  19    1.55    1.82
  -1   8  19    0.42    1.50
  -1  10  18    1.85    2.13
  -1  13  15    1.80    2.51
  -1  14   5    0.55    3.63
   0  -3   6   10.75    1.30
   0  -3  12    7.91    1.28
   0  -3  13    7.36    0.92
   0  -2   3   14.71    1.23
   0  -2  15   -0.14    1.23
   0  -1  17   -0.33    1.46
   0   1  -1  143.30    3.78
   0   2  20    1.26    1.72
   0   3  21   -0.19    1.81
   0   4  21   -0.44    1.88
   0  10  -3    2.26    1.54
   0  12  -2    0.19    1.62
   1  -5   7   19.85    1.35
   1  -5   8    2.76    1.16
   1  -5  11    0.55    1.28
   1  -5  12    4.35    0.99
   1  -4   3   -0.02    1.09
   1  -4  16    1.18    1.04
   1  -3  18    0.25    1.14
   1  -2  19   -1.60    1.68
   1   1  22    1.43    2.23
   1  11  -5   -0.46    1.51
   1  14  -3    2.23    1.59
   1  16  -1   -0.26    2.14
   2  -6  14    0.68    1.39
   2  -5  17    0.65    1.67
   2  -4  19    1.03    1.84
   2   4  -7   17.38    1.34
   2  10  -7    4.62    1.35
   2  14  -5    0.21    1.50
   2  18  -1   -0.47    2.56
   3  -7  15    0.11    1.57
   3  -6  18    0.77    1.64
   3  -5  20    2.14    1.45
   3  -4  21    1.37    1.95
   3  -3  -4   35.55    1.55
   3  -2  -5   22.37    1.40
   3   3  -8   10.55    0.97
   3  15  -6   -0.63    1.85
   4  -8  15    1.23    1.70
   4  -7  18    0.04    2.03
   4  -6  20    0.98    2.20
   4   0  -8    4.59    1.22
   4   2  -9    4.32    1.22
   4   6 -10    5.08    1.32
   4   7 -10    1.38    1.34
   4   8 -10    1.98    1.34
   4  12  -9   -1.14    1.70
   4  14  -8    1.13    1.64
   5  -9  14   -0.01    1.65
   5  -8  18    1.98    1.99
   5   0  -9    5.87    1.31
   5   2 -10    1.98    1.29
   5   6 -11   -0.26    1.34
   5   7 -11    1.48    1.36
   5   8 -11    1.64    1.45
   5  12 -10    4.72    1.64
   5  14  -9   -2.38    1.45
   6 -10   6    2.08    1.75
   6 -10  12    2.17    1.92
   6 -10  13    0.30    1.84
   6  -7  -3    5.96    1.79
   6   0 -10   -0.74    1.35
   6  12 -11   -0.81    2.03
   6  14 -10    4.28    2.15
   7  -1 -10   -0.20    1.33
   7   1 -11    2.35    1.07
   7   4 -12    0.40    1.06
   7  10 -12    1.45    1.45
   7  11 -12    5.70    2.00
   8 -11  12    1.18    2.26
   8  -7  -5   -0.94    1.73
   8  -2 -10    1.89    1.46
   8   2 -12    1.04    1.51
   8   6 -13    1.93    1.74
   8   7 -13   -1.38    1.80
   8   8 -13    0.01    2.00
   8   9 -13    3.00    1.91
   9  -8  -4    0.02    1.87
   9  -5  -8    2.03    1.62
   9  -4  -9    1.86    1.52
   9  -1 -11    1.20    1.53
   9   1 -12   -0.42    1.25
   9   4 -13    2.23    1.97
  10  -7  -6   -0.57    2.08
  10  -3 -10    2.57    1.85
  10   0 -12    4.28    2.00
  10   3 -13    0.74    1.85
  11  -9  -3    0.98    2.60
  11  -2 -11   -0.31    2.08
  11   0 -12   -0.41    1.92
  11   2 -13    2.45    2.03
  -2   4   7   14.25    1.25
  -2   4   8    4.23    1.25
  -2   4   9   -0.39    1.20
  -2   4  10    2.06    1.25
  -2   4  11    0.61    0.89
  -2   5   6   19.76    1.32
  -2   5  12    3.79    1.37
  -2   6   5    1.73    1.21
  -2   6  12    1.47    1.29
  -2   6  13    4.86    1.32
  -2   7   5    8.06    1.63
  -2   7  13    4.62    1.51
  -2   8   5    2.73    1.52
  -2   8  13   -0.05    1.42
  -2   9   6    1.95    1.79
  -2   9  12    1.18    1.46
  -2  10   7    4.22    1.67
  -2  10   8    2.40    1.66
  -2  10   9    1.12    1.64
  -2  10  10    0.84    1.68
  -2  10  11    0.78    1.52
  -1   0  12    1.34    1.24
  -1   0  13    0.33    0.89
  -1   1  15    0.75    0.94
  -1   2  16    0.99    1.32
  -1   3  17    1.32    1.13
  -1   5  18    0.09    1.56
  -1   6  18    0.08    1.81
  -1   7  18    0.55    1.78
  -1   8  18    0.71    1.93
  -1   9  18    0.65    1.77
  -1  10   0    1.52    1.84
  -1  11  17    1.25    2.13
  -1  12  16   -0.16    2.13
  -1  14  13    3.17    2.13
   0  -3   7    2.19    0.94
   0  -3   8   14.19    1.32
   0  -3   9    5.52    1.24
   0  -3  10    2.23    1.15
   0  -3  11   10.57    0.92
   0  -2  14    2.11    1.22
   0   0  18    0.54    1.13
   0   1  19    1.46    1.24
   0   3  20   -0.97    1.70
   0   4  -3    9.63    1.31
   0   5  21    5.45    2.15
   0   6  21    0.22    2.22
   1  -5   9    0.42    0.88
   1  -5  10    9.57    0.93
   1  -4  15    0.67    0.99
   1  -3   1   10.80    1.99
   1  -3  17    1.11    1.36
   1  -1  20   -1.00    1.25
   1   0  21    3.38    1.46
   1   2  22    2.09    2.16
   1  13  -4    4.30    1.58
   1  18   2    1.08    3.20
   2  -6   5    2.15    1.16
   2  -6  13    7.11    1.44
   2  -5  16   -0.08    1.60
   2  -4  18   -2.91    1.58
   2  -3  -2   65.87    2.15
   2  -3  20    1.65    1.35
   2  -2  21    3.25    2.02
   2  -1  22   -1.90    2.22
   2   0  -5   25.14    1.14
   2  11  -7   -0.12    1.41
   2  13  -6   -0.27    1.57
   3  -7   4    0.92    1.26
   3  -7  14   -0.50    1.45
   3  -6  17    2.24    1.68
   3  -5  19   -0.62    1.90
   3  -1  -6   14.03    1.31
   3   2  -8   10.38    1.26
   3   6  -9    3.44    1.25
   3   7  -9    0.45    1.27
   3   8  -9    4.05    1.34
   3   9  -9    2.94    1.42
   3  12  -8   -0.45    1.49
   3  14  -7    0.21    1.77
   4  -8   4    6.44    1.60
   4  -8  14   -0.16    1.71
   4  -7  17    0.14    1.70
   4   5 -10    7.58    0.95
   4   9 -10    0.14    1.02
   4  10 -10   -0.08    1.51
   4  13  -9    0.70    1.73
   4  16  -7   -1.53    2.06
   5  -9  13    0.51    1.59
   5  -8  17    1.62    2.02
   5  -4  -6   -0.17    1.33
   5  -3  -7    0.00    1.26
   5   4 -11    4.36    1.26
   5   5 -11    0.61    0.95
   5   9 -11   -0.01    1.15
   5  10 -11    4.09    1.64
   5  13 -10   -1.62    1.92
   5  15  -9    0.45    2.15
   6 -10   7    0.80    1.77
   6 -10   8   -0.05    1.81
   6 -10   9    1.61    1.89
   6 -10  10    1.83    1.76
   6 -10  11   -0.95    1.71
   6  -9  16    1.20    1.87
   6  -5  -6    0.76    1.32
   6  -4  -7    1.04    1.23
   6  -3  -8    4.25    1.36
   6   2 -11    3.06    0.96
   6   5 -12   -3.20    1.46
   6   6 -12    0.14    1.38
   6   7 -12    1.80    1.05
   6   8 -12    1.93    1.47
   6   9 -12    1.47    1.80
   6  13 -11    0.37    1.90
   7 -10  15   -0.97    2.00
   7  -5  -7    1.39    1.31
   7  -4  -8    3.42    1.41
   7   0 -11   -0.36    1.42
   7   3 -12    2.67    1.07
   7  12 -12   -0.38    2.20
   8 -11   7    0.57    2.20
   8 -11   8    1.06    2.19
   8 -11   9    3.90    2.23
   8 -11  10    0.15    2.13
   8 -11  11   -0.46    2.13
   8  -1 -11    0.50    1.49
   8   1 -12    1.26    1.66
   8   4 -13    2.29    1.75
   8   5 -13    3.00    1.18
   8  10 -13   -0.62    2.23
   9  -6  -7    0.69    1.60
   9  -3 -10    1.28    1.63
   9   0 -12    1.78    1.70
   9   3 -13    2.31    1.35
  10  -9  -3   -0.44    2.46
  10  -2 -11    0.42    1.62
  10   2 -13    1.92    1.77
  11 -10  -1    0.48    3.07
  11  -8  -5    0.24    2.17
  11  -1 -12   -1.16    1.94
  11   1 -13   -1.35    1.99
  -2   5   7    7.62    1.26
  -2   5   9    1.38    1.19
  -2   5  10    4.25    1.29
  -2   5  11    1.37    0.94
  -2   6   6   15.26    1.58
  -2   6  11    4.28    1.31
  -2   7  12   -0.36    1.38
  -2   8  11    1.36    1.34
  -2   8  12   -0.02    1.34
  -2   9  10    2.57    1.60
  -2   9  11   -0.32    1.48
  -1   0   6   34.32    1.48
  -1   0  11    2.03    1.19
  -1   1  14    0.94    0.93
  -1   2   2    6.89    1.62
  -1   2  15    2.19    1.33
  -1   3  16    0.43    1.44
  -1   4  17    0.34    1.16
  -1   5  17    3.05    1.62
  -1   9  17   -0.62    1.74
  -1  10  17   -1.29    1.83
  -1  11  16    0.21    1.77
  -1  12  15    2.30    2.17
  -1  13  14   -0.76    2.06
  -1  14  12   -0.12    2.30
   0  -2  13    3.51    1.23
   0  -1  16    0.24    1.01
   0   0  17    1.93    1.50
   0   1  18   -0.47    1.60
   0   2  19    1.16    1.74
   0   4  20   -3.45    1.94
   0  11  -3    0.82    1.56
   0  16   2   -0.45    3.09
   1  -4  13    3.22    1.24
   1  -4  14   -0.30    0.96
   1  -3  16   -0.34    1.38
   1  -2  18    2.32    1.11
   1  -1  -2    6.72    1.68
   1  -1  19    1.98    1.64
   1   0  -3  673.91    4.45
   1   0  20    0.66    1.84
   1   1  21   -0.14    1.86
   1   3  -5   51.69    1.28
   1   6  -6   15.15    1.31
   1   7  -6    7.79    1.18
   1   8  -6    1.25    1.25
   1   9  -6    0.32    1.33
   1  12  -5    2.78    1.62
   1  17   0    1.10    2.34
   2  -6   6   17.12    1.32
   2  -6  11    5.19    1.39
   2  -6  12    4.02    0.97
   2  -5  15    2.00    1.51
   2  -3  19   -2.14    1.83
   2   0  22   -0.23    2.06
   2   1  -6    9.95    1.34
   2   3  -7   49.95    1.52
   2  15  -5    0.14    1.71
   2  16  -4    0.54    1.89
   2  17  -3   -0.65    2.26
   3  -7  13    0.57    1.47
   3  -6   1   13.24    2.05
   3  -6  16   -0.39    1.68
   3  -5  18   -0.39    1.63
   3  -4  -3   36.64    1.78
   3  -4  20    0.87    2.06
   3  -3  21    2.26    1.96
   3   0  -7   24.63    1.37
   3   5  -9    1.66    0.91
   3  10  -9    3.37    1.44
   3  13  -8    1.44    1.66
   3  16  -6    2.14    2.06
   3  17  -5    0.17    2.29
   4  -8  13    0.60    1.60
   4  -6  19   -0.77    1.52
   4   1  -9    2.15    1.22
   4   4 -10    2.38    0.94
   4  11 -10   -0.17    1.60
   4  15  -8   -0.66    1.79
   5  -9   5    7.97    1.69
   5  -9  12    1.11    1.68
   5  -8   1    2.19    2.56
   5  -8  16    1.39    1.72
   5  -7  19   -0.43    1.62
   5  -5  -5    2.00    1.56
   5  -2  -8    2.45    0.91
   5   1 -10    1.25    1.24
   5   3 -11    4.67    1.21
   5  11 -11    1.88    1.59
   5  14 -10   -1.63    1.87
   6  -9  15    4.66    1.80
   6  -2  -9    1.30    0.98
   6   1 -11    0.13    1.32
   6   4 -12    1.30    1.39
   6  10 -12   -0.66    1.32
   6  11 -12    2.02    1.91
   7 -10  14    0.13    2.13
   7  -6  -6   -0.61    1.67
   7  -3  -9   -0.22    1.02
   7  -2 -10   -0.07    1.37
   7   2 -12   -0.55    1.09
   7   5 -13    3.47    1.57
   7   6 -13    0.08    1.49
   7   7 -13    1.57    1.15
   7   8 -13   -0.52    1.66
   7   9 -13   -4.17    1.97
   7  10 -13   -1.64    1.84
   8  -5  -8    2.10    1.62
   8  -4  -9    1.62    1.39
   8   3 -13    1.95    1.68
   9 -11   5    0.09    2.80
   9  -7  -6    0.43    1.95
   9  -2 -11   -0.16    1.66
   9   2 -13   -1.21    1.37
   9   5 -14    0.68    1.84
   9   6 -14   -1.03    2.15
   9   7 -14    3.98    1.94
  10  -8  -5   -0.51    2.15
  10  -1 -12   -0.42    1.92
  10   1 -13    0.58    2.00
  10   4 -14    0.75    2.13
  11  -6  -8   -0.80    1.88
  11  -5  -9   -0.69    1.93
  11  -4 -10   -1.06    2.02
  -2   5   8    8.20    1.24
  -2   6   7    3.37    1.35
  -2   6   8    8.17    1.55
  -2   6   9    9.46    1.34
  -2   6  10    6.76    1.34
  -2   7   6    2.65    1.54
  -2   7  10    0.50    1.36
  -2   7  11    2.11    1.29
  -2   8   6    3.05    1.51
  -2   8  10    2.35    1.37
  -2   9   7    3.19    1.42
  -2   9   8    1.73    1.69
  -2   9   9    4.43    1.41
  -1   0   7    9.38    0.99
  -1   0   8   17.87    1.38
  -1   0   9    8.01    0.97
  -1   0  10    5.86    0.92
  -1   1  13   -0.20    0.89
  -1   2  14    3.48    1.31
  -1   3  15    5.41    1.44
  -1   4  16    1.79    1.48
  -1   6  17    1.49    1.19
  -1   7  17    3.55    1.71
  -1   8  17   -1.59    1.60
  -1  10  16    0.39    1.66
  -1  13  13    0.46    2.27
  -1  14  11    2.72    2.42
   0  -2   4  383.97    3.12
   0  -2  12    2.65    1.24
   0  -1  15   -0.03    0.94
   0   0  16    3.09    1.31
   0   2  -2    0.70    1.10
   0   2  18    1.21    1.53
   0   3  19    2.16    1.84
   0   5  20    3.55    1.47
   0   6  20   -1.59    2.00
   0   7  -4   10.82    1.29
   0   7  20   -0.82    2.13
   0   8  -4    4.84    1.34
   0   8  20    0.70    2.23
   0  13  -2    0.39    1.71
   0  14  -1    0.03    1.90
   0  17   7    0.11    3.87
   0  17   8    0.62    3.66
   1  -4   4    4.19    1.20
   1  -4  12    3.67    1.30
   1  -3  15    4.42    1.33
   1  -2  17    2.50    1.49
   1   1  -4   46.07    1.36
   1   1  20    0.68    1.71
   1   2  21   -0.64    2.06
   1   5  -6    7.35    1.25
   1  10  -6    2.56    1.30
   1  14  -4    2.41    1.83
   1  15  -3    1.13    2.00
   2  -6   7    4.10    1.22
   2  -6   8    6.95    1.29
   2  -6   9   12.59    1.27
   2  -6  10    6.63    1.25
   2  -5   2   60.59    2.11
   2  -5  14    1.34    1.33
   2  -4  17    1.37    1.21
   2  -2  20    0.03    1.34
   2  -1  21    0.15    1.45
   2   6  -8    8.39    1.25
   2   7  -8    5.31    0.89
   2   8  -8    2.50    0.91
   2   9  -8    3.89    1.40
   2  12  -7    0.10    1.40
   2  14  -6    0.65    1.68
   3  -7   5    1.81    1.33
   3  -7  11    2.07    1.27
   3  -7  12    0.08    0.99
   3  -6  15    0.58    1.43
   3   4  -9    2.12    0.85
   3  11  -9    2.04    1.38
   3  15  -7    0.78    1.83
   4  -8   5    3.14    1.55
   4  -8  12    2.94    1.60
   4  -7  16    1.06    1.31
   4  -6  18    0.64    1.90
   4  -5  20    1.34    1.55
   4  -4  -5   14.23    1.43
   4  -3  -6   40.64    1.15
   4  -2  -7    8.31    1.23
   4  -1  -8   10.66    1.23
   4   3 -10    1.75    0.94
   4  12 -10   -0.20    1.72
   4  14  -9   -0.01    1.85
   5  -9   6    1.35    1.64
   5  -9  10    0.52    1.44
   5  -9  11    0.87    1.58
   5  -7  18    1.65    2.05
   5  -1  -9    3.35    0.89
   5   7 -12    4.88    1.36
   5   8 -12    1.75    1.42
   5  12 -11    1.49    1.74
   6  -9   2    2.95    2.39
   6  -6  -5   -0.27    1.37
   6  -1 -10    5.56    1.03
   6   3 -12   -0.78    1.31
   6  12 -12    1.89    2.12
   7 -10   4   -0.36    2.13
   7 -10  13   -0.91    1.95
   7  -1 -11    0.64    1.32
   7   1 -12    1.56    1.49
   7   4 -13    2.12    1.49
   7  11 -13    0.07    2.11
   8  -6  -7    1.15    1.69
   8  -3 -10    1.55    1.58
   8   0 -12   -1.81    1.47
   8   2 -13   -0.64    1.68
   8   6 -14   -1.90    1.82
   8   7 -14    1.95    1.94
   8   8 -14    2.90    2.09
   8   9 -14   -0.44    2.05
   9  -1 -12   -2.56    1.77
   9   1 -13    1.79    1.79
   9   4 -14   -0.41    2.05
  10  -6  -8   -0.21    1.75
  10  -5  -9   -0.20    1.77
  10  -4 -10    2.63    1.88
  10  -3 -11    0.81    1.69
  10   0 -13    0.00    1.80
  10   3 -14    3.28    1.87
  11  -7  -7    0.80    2.14
  11  -3 -11    2.70    1.87
  11  -2 -12    0.64    1.90
  11   0 -13    0.54    1.97
  -2   7   7    9.60    1.36
  -2   7   8    5.84    1.34
  -2   7   9    1.24    1.29
  -2   8   7    2.36    1.28
  -2   8   8    2.23    1.38
  -2   8   9    5.68    1.33
  -1   1   4   49.17    1.45
  -1   1  11    2.43    1.20
  -1   1  12    2.48    0.89
  -1   2  13    2.89    1.35
  -1   4  15   -0.06    1.42
  -1   5  16    1.60    1.38
  -1   6  16    2.03    1.54
  -1   7  16    0.69    1.52
  -1   8  -1    8.05    1.73
  -1   8  16    1.60    1.58
  -1   9  16   -0.59    1.85
  -1  11  15    0.79    1.91
  -1  12   1    1.23    2.28
  -1  12  14    0.82    1.90
  -1  14  10    0.16    2.37
   0  -2  11    9.39    1.20
   0  -1  14   -0.20    1.23
   0   1  17   -0.58    1.04
   0   4  19    1.81    1.62
   0   5  19    0.78    1.66
   0   6  -4   15.99    1.40
   0   9  -4    1.74    1.31
   0  15   0   -0.27    2.13
   1  -4  11    1.55    1.26
   1  -3  14   -0.86    1.26
   1  -2  16    2.09    1.33
   1  -1  18    1.93    1.13
   1   0  19   -0.12    1.15
   1   3  21    1.14    1.85
   1  11  -6    2.86    1.31
   1  13  -5    0.28    1.72
   1  16  -2    0.74    1.81
   2  -4  16    0.48    1.53
   2  -3  18    1.52    1.18
   2  -2  19    1.94    1.66
   2  -1  20    1.75    1.67
   2   0  21    4.37    2.03
   2   1  22   -1.30    1.64
   2   2  -7   65.22    1.63
   2   5  -8    8.41    0.90
   2  10  -8    4.47    1.33
   2  13  -7    3.17    1.59
   2  18  -2    0.89    2.29
   3  -7   6    0.88    1.26
   3  -7   9    1.38    1.28
   3  -7  10    3.64    1.35
   3  -5  17   -1.03    1.65
   3  -4  19    0.95    1.35
   3  -3  20    2.85    2.00
   3  -2  21   -0.93    1.97
   3   1  -8   -0.20    0.89
   3   3  -9    2.05    1.15
   3   7 -10    4.73    1.23
   3   8 -10    3.76    1.23
   3  12  -9   -0.41    1.67
   3  14  -8    2.56    1.81
   4  -8   6    5.18    1.58
   4  -8  10   -0.96    1.42
   4  -8  11   -0.40    1.05
   4  -7  15    2.71    1.68
   4  -5  19    0.64    1.98
   4   2 -10    4.85    1.23
   4   5 -11    2.04    1.28
   4   6 -11    4.50    1.24
   4   7 -11    2.29    0.98
   4   8 -11   -0.23    1.06
   4   9 -11    0.52    1.41
   4  10 -11    3.60    1.62
   4  13 -10    0.44    1.76
   4  16  -8   -0.11    2.16
   5  -9   7    0.34    1.46
   5  -9   8   -1.02    1.39
   5  -9   9    0.69    1.51
   5  -8  15   -0.74    1.28
   5  -7  17    1.82    1.80
   5  -6  19   -1.40    1.93
   5   0 -10    7.11    1.32
   5   2 -11    9.35    1.27
   5   5 -12    3.02    1.35
   5   6 -12   -0.52    1.01
   5   9 -12   -1.79    1.18
   5  10 -12    0.87    1.72
   5  13 -11    1.80    1.98
   5  15 -10    0.61    2.27
   6  -9  14   -0.31    1.71
   6  -8  17    3.98    1.93
   6   0 -11    1.13    1.34
   6   2 -12    2.43    1.37
   6   6 -13   -0.23    1.49
   6   7 -13    2.52    1.47
   6   8 -13   -2.42    1.59
   6   9 -13    0.49    1.79
   6  13 -12    0.91    2.22
   7 -10  11    1.08    2.02
   7 -10  12    5.60    1.77
   7   3 -13    1.11    1.44
   8  -8  -4    0.48    1.88
   8  -2 -11   -0.94    1.11
   8   1 -13    1.45    1.47
   8   4 -14    1.18    1.86
   8   5 -14   -0.70    1.37
   9 -11   6    0.91    2.68
   9 -11   7    0.49    2.64
   9 -11   9    3.69    2.52
   9 -11  10    0.32    2.30
   9  -5  -9   -0.66    1.67
   9  -4 -10    2.66    1.64
   9   3 -14   -1.09    1.79
  10 -11   4   -0.28    3.27
  10 -10  -1   -0.11    3.61
  10  -7  -7    0.90    2.08
  10  -2 -12    1.77    1.91
  10   2 -14    1.08    1.89
  -1   1  10   -0.56    1.19
  -1   2  12    0.91    1.21
  -1   3  14    1.73    0.97
  -1   5  15    2.53    1.46
  -1   7  -1    4.18    1.49
  -1  10  15    0.22    1.83
  -1  11   0   -0.20    2.00
  -1  13  12   -0.77    2.13
  -1  14   6    0.21    2.65
  -1  14   9    0.00    2.06
   0  -2   5    6.54    0.93
   0  -2   9    3.08    1.26
   0  -2  10    0.82    0.90
   0  -1  13    1.75    1.30
   0   0  15    0.45    0.98
   0   1  16    1.82    1.42
   0   2  17    2.73    1.55
   0   3  -3   12.06    1.45
   0   3  18    0.15    1.22
   0   4  18   -0.18    1.58
   0   5  -4    5.32    1.14
   0   6  19    0.23    1.77
   0   7  19    2.49    1.92
   0   8  19    1.85    2.05
   0   9  19    2.01    2.00
   0  10  -4   -0.72    1.30
   0  12  -3    0.50    1.39
   1  -4   5   16.15    1.44
   1  -4   9    2.21    1.23
   1  -4  10    1.62    1.15
   1  -1  17    0.61    1.44
   1   0  18    1.18    1.53
   1   1  19   -1.35    1.73
   1   2  -5   15.63    1.10
   1   2  20    1.99    1.41
   1   4  -6    6.64    0.96
   1   4  21    3.93    1.49
   1   5  21    0.45    2.14
   1  17  -1   -0.17    2.36
   1  18   1    0.21    3.26
   2  -5  13    3.01    0.96
   2  -4  15    2.55    1.32
   2  -3  17    1.52    1.53
   2   4  -8    4.11    0.90
   2  11  -8   -0.93    1.37
   2  15  -6    0.47    1.87
   2  16  -5   -1.64    1.90
   2  17  -4   -0.44    2.31
   3  -7   7   -0.12    1.20
   3  -7   8    1.91    1.23
   3  -6  14    0.70    1.09
   3  -5  16    2.88    1.65
   3  -4  18   -1.00    1.81
   3   5 -10    2.12    1.23
   3   6 -10    8.62    0.92
   3   9 -10    1.46    1.01
   3  10 -10    1.40    1.42
   3  13  -9   -0.64    1.57
   3  16  -7   -0.81    2.11
   3  17  -6    1.16    1.97
   4  -8   7   -1.41    1.25
   4  -8   8    0.80    1.34
   4  -8   9    1.71    1.32
   4  -7  14   -0.46    1.59
   4  -6  -2    4.12    1.92
   4  -6  17    0.07    1.32
   4  -4  20    2.40    2.11
   4   0  -9   -0.33    0.81
   4   4 -11    0.58    1.35
   4  11 -11    0.16    1.67
   4  15  -9   -4.43    1.88
   5  -8  14    1.57    1.58
   5  -7  -2    5.25    2.13
   5   4 -12    2.78    1.24
   5  11 -12    0.08    1.62
   5  14 -11   -0.92    1.94
   6  -9  13   -0.15    1.86
   6  -8  16   -1.12    2.04
   6  -4  -8    1.27    1.26
   6  -3  -9    5.45    1.36
   6   4 -13   -0.56    1.49
   6   5 -13   -1.98    1.06
   6  10 -13    1.65    1.36
   6  11 -13    0.59    1.93
   7 -10   5    0.02    2.03
   7 -10  10   -0.47    1.98
   7  -9  15   -1.18    2.15
   7  -8  -3    0.72    1.80
   7  -7  -5    3.32    1.69
   7  -4  -9    1.97    1.37
   7  -3 -10    3.54    1.35
   7   0 -12    1.56    1.39
   7   2 -13   -0.99    1.59
   7   5 -14    0.29    1.51
   7   6 -14   -0.04    1.72
   7   7 -14   -0.10    1.59
   7   8 -14    3.76    1.74
   7   9 -14    1.48    2.06
   7  10 -14    5.21    1.91
   8 -10  13    1.01    2.24
   8  -9  -2    0.43    2.74
   8  -7  -6    4.78    1.76
   8  -1 -12   -2.02    1.42
   8   3 -14   -1.18    1.76
   9 -11   8   -0.84    2.39
   9  -9  -3   -0.31    2.37
   9  -8  -5    2.69    1.99
   9  -6  -8    0.62    1.64
   9  -3 -11    0.04    1.23
   9  -2 -12    0.68    1.58
   9   0 -13   -1.19    1.29
   9   2 -14    2.84    1.73
   9   5 -15    3.72    1.98
   9   6 -15   -1.51    2.24
  10  -1 -13   -0.83    1.95
  10   1 -14    1.17    2.10
  11  -9  -4    2.52    2.45
  11  -8  -6    0.59    2.36
  11  -5 -10    2.31    1.89
  11  -4 -11    1.96    1.87
  11  -1 -13   -0.23    1.63
  -1   1   5   24.29    1.08
  -1   1   6    7.43    1.34
  -1   1   7    8.02    1.35
  -1   1   8   39.76    1.48
  -1   1   9    2.64    0.90
  -1   2  11    2.49    1.18
  -1   3  13    1.98    1.25
  -1   4  14    0.58    1.29
  -1   6  -1   23.28    1.72
  -1   6  15    0.61    1.40
  -1   7  15    0.99    1.62
  -1   8  15   -0.77    1.59
  -1   9  -1    4.19    1.54
  -1   9  15   -0.79    1.58
  -1  11  14    0.19    1.64
  -1  12  13    0.80    1.80
  -1  13  11    0.64    2.09
  -1  14   7    2.52    2.58
  -1  14   8    0.22    2.28
   0  -2   6   29.71    1.12
   0  -2   7    0.73    0.90
   0  -2   8    0.52    0.90
   0  -1   2    3.02    1.61
   0  -1  12    3.86    1.21
   0   0  14    3.32    1.27
   0   3  17    0.91    1.61
   0   5  18    0.88    1.69
   0  10  18    2.24    2.08
   0  11  -4    2.01    1.55
   1  -4   6    6.84    0.96
   1  -4   7   12.10    1.21
   1  -4   8    1.12    0.82
   1  -3  13    2.19    0.92
   1  -2  15    5.75    1.27
   1   2  19   -0.49    1.61
   1   3  20    2.13    1.38
   1   6  -7    3.75    1.18
   1   6  21    5.74    1.62
   1   7  -7    0.64    1.25
   1   8  -7    2.08    1.28
   1   9  -7    5.48    1.36
   1  12  -6    3.36    1.48
   1  15  -4    0.79    1.98
   2  -5  12    3.06    0.96
   2  -2  18    2.00    1.44
   2  -1  -5   25.40    1.34
   2  -1  19    1.36    1.65
   2   0  -6    2.54    1.31
   2   0  20    2.31    1.76
   2   1  21   -0.23    1.54
   2   3  -8   10.46    1.31
   2   7  -9    2.02    1.27
   2   8  -9    5.53    1.38
   2  12  -8    0.99    1.55
   2  14  -7    0.75    1.76
   3  -6  13    2.13    1.35
   3  -3  19   -1.83    1.74
   3  -2  -6   10.91    1.34
   3  -2  20    2.23    2.00
   3  -1  -7   20.44    1.34
   3  -1  21   -0.71    2.13
   3   2  -9    3.23    0.91
   3   4 -10    3.81    1.24
   3  11 -10    2.13    1.51
   3  15  -8    0.66    1.93
   4  -7   1    5.73    2.04
   4  -7  13    0.20    1.48
   4  -6  16    5.88    1.71
   4  -5  -4   11.09    1.52
   4  -5  18   -0.49    1.66
   4   1 -10    6.29    1.25
   4   3 -11    1.22    1.29
   4  12 -11   -1.02    1.81
   4  14 -10    1.08    1.74
   5  -8  13   -0.99    1.66
   5  -7  16   -0.18    1.85
   5  -6  -4    4.68    1.32
   5  -6  18    2.60    2.01
   5  -4  -7    3.90    1.31
   5  -3  -8   11.35    0.97
   5  -2  -9    6.74    1.24
   5   1 -11    0.51    0.94
   5   3 -12   -0.77    1.40
   5  12 -12   -1.89    1.78
   6  -9  12   -0.10    1.75
   6  -7  18   -1.64    2.02
   6  -5  -7    0.00    1.34
   6  -2 -10    1.66    0.99
   6  -1 -11    0.27    1.32
   6   1 -12    1.79    0.99
   6   3 -13    4.00    1.42
   6  12 -13   -1.41    2.14
   7 -10   6   -0.21    1.95
   7 -10   7    0.27    1.95
   7 -10   8    0.25    1.96
   7 -10   9    0.17    1.79
   7  -9  14    1.23    2.10
   7  -5  -8   -0.42    1.50
   7  -2 -11    2.94    1.42
   7   1 -13    6.95    1.44
   7   4 -14    0.74    1.66
   8 -10   2    0.47    2.90
   8 -10  12    2.36    2.23
   8  -4 -10    1.21    1.55
   8  -3 -11    1.02    1.46
   8   0 -13   -0.67    1.69
   8   2 -14    2.56    1.79
   8   6 -15    3.03    2.00
   8   7 -15    2.81    2.09
   8   8 -15   -0.12    2.26
   9  -1 -13    0.73    1.67
   9   1 -14    0.76    1.87
   9   4 -15    1.57    2.10
  10 -11   5   -0.24    2.96
  10  -5 -10    0.69    1.70
  10  -4 -11    1.45    1.86
  11  -6  -9    0.35    2.10
  11  -3 -12    1.99    2.14
  -1   2  10    5.98    1.20
  -1   3  12    1.39    1.29
  -1   4  13    4.11    1.42
  -1   5  14    0.67    1.00
  -1   6  14    1.52    1.42
  -1   9  14   -0.99    1.66
  -1  10  14    1.06    1.56
  -1  11  13    0.51    1.70
  -1  12  12    1.30    1.99
   0  -1  11    4.78    1.21
   0   0  13    0.48    1.29
   0   1  15    0.57    0.94
   0   2  16   -0.72    1.04
   0   4  17    0.97    1.62
   0   6  18   -0.80    1.31
   0   7  18    0.90    1.85
   0   8  18    1.77    1.99
   0   9  18    2.50    1.80
   0  11  17    0.75    2.08
   0  13  -3   -0.16    1.69
   0  14  -2    1.01    1.81
   0  16   1    0.81    2.97
   1  -3  12    0.92    0.93
   1  -2  14    2.48    1.31
   1  -1  16    0.16    1.03
   1   0  17    0.55    1.50
   1   1  18    3.79    1.42
   1   3  -6   39.37    1.17
   1   4  20   -0.97    1.37
   1   5  -7   18.07    1.22
   1   5  20    2.84    1.96
   1  10  -7    0.25    1.30
   1  14  -5    1.74    1.61
   1  16  -3    0.77    2.10
   2  -5   3   18.14    1.58
   2  -5  10    5.59    1.16
   2  -5  11    1.71    0.90
   2  -4  14    1.80    0.96
   2  -3  16    1.16    1.06
   2  -2  -4   56.10    1.67
   2  -2  17    2.24    1.35
   2   1  -7   60.10    1.58
   2   1  20   -0.83    1.73
   2   2  21   -0.20    1.87
   2   5  -9    1.34    1.14
   2   6  -9   10.01    0.96
   2   9  -9    5.06    1.02
   2  10  -9    0.37    1.37
   2  13  -8    0.80    1.50
   2  18  -3    0.40    2.35
   3  -6  12    0.09    1.41
   3  -5  15    0.10    1.44
   3  -4  17   -1.23    1.24
   3  -3  -5   41.61    1.55
   3  -3  18    1.74    1.58
   3   0  -8   27.07    1.06
   3  12 -10    0.19    1.65
   3  14  -9    0.41    1.85
   4  -7  12    2.64    1.36
   4  -6  15    2.11    1.48
   4  -5  17   -1.00    1.57
   4  -4  19    1.69    1.79
   4  -3  20    6.56    2.05
   4  -2  -8    6.72    1.24
   4  -2  21   -0.98    2.05
   4   6 -12    3.59    1.33
   4   7 -12    3.89    1.33
   4   8 -12    3.79    1.41
   4   9 -12    1.17    1.60
   4  10 -12   -0.13    1.50
   4  13 -11   -1.95    1.89
   4  15 -10    2.02    1.88
   5  -8  12    0.21    1.57
   5  -7  15   -0.65    1.59
   5  -5  19    0.32    2.10
   5  -1 -10    1.44    0.91
   5   2 -12    2.71    1.32
   5   5 -13   -0.36    1.31
   5   6 -13    0.74    1.34
   5   7 -13    0.14    1.07
   5   8 -13   -0.74    1.21
   5   9 -13   -0.27    1.57
   5  10 -13   -0.56    1.80
   5  13 -12    1.90    1.86
   6  -9  11    0.63    1.74
   6  -8  15    1.98    1.69
   6  -7  -4    5.33    1.77
   6  -7  17    3.00    2.12
   6   2 -13   -1.52    1.37
   6   6 -14   -0.18    1.57
   6   7 -14    0.30    1.66
   6   8 -14    1.58    1.66
   6   9 -14    1.67    1.95
   6  10 -14    4.18    1.76
   7  -6  -7    2.55    1.71
   7  -1 -12    0.87    1.43
   7   3 -14    1.47    1.63
   8 -10  11   -1.10    2.23
   8  -5  -9    2.85    1.44
   8  -2 -12    1.97    1.67
   8   4 -15    1.88    1.95
   8   5 -15    0.16    1.41
   9  -7  -7    1.11    1.72
   9   3 -15   -1.07    1.83
  10 -11   6    0.96    2.76
  10 -11   7    0.07    2.79
  10  -9  -4   -0.34    2.35
  10  -8  -6   -0.59    2.17
  10  -6  -9   -1.00    1.94
  10  -3 -12    1.70    1.74
  10  -2 -13   -1.11    1.81
  10   0 -14    1.04    1.45
  10   2 -15    0.43    1.97
  11  -7  -8    1.87    2.40
  -1   2   3  154.57    2.65
  -1   2   9    2.47    1.18
  -1   3  11    1.36    1.21
  -1   4   0    2.45    2.11
  -1   5  13    3.03    1.41
  -1   7  14    0.93    1.06
  -1   8  14    1.64    1.41
  -1  10  -1    4.36    1.69
  -1  10  13    1.21    1.60
  -1  13  10    0.67    2.01
   0  -1  10    3.45    1.27
   0   1  14   -0.67    1.29
   0   2  15    1.75    1.33
   0   3  16   -0.27    1.41
   0   4  -4   10.90    0.95
   0   5  17    1.09    1.64
   0   6  17    1.93    1.50
   0   7  -5   19.80    1.32
   0   8  -5   -0.40    1.34
   0   9  -5    0.53    1.26
   0   9  17   -1.21    1.71
   0  10  17    1.00    1.94
   0  12  16    1.66    2.13
   0  13  15    1.78    2.25
   0  14  14    0.62    2.32
   0  15  -1    0.50    2.10
   1  -3  11    0.61    1.19
   1  -1  15    0.22    1.29
   1   2  18    0.09    1.64
   1   3  19    0.45    1.29
   1   4  19    0.33    1.68
   1   6  20    2.75    1.48
   1   7  20    0.94    1.90
   1   8  20   -0.73    1.98
   1  11  -7    3.52    1.46
   1  13  -6    0.92    1.51
   1  17  -2    1.02    2.54
   1  18   0    1.09    3.30
   2  -5   9    0.69    1.27
   2  -4  13    3.15    1.31
   2  -3  15    5.25    1.41
   2  -1  18    5.35    1.45
   2   0  19    3.50    1.49
   2   3  21   -0.34    1.88
   2  11  -9    2.40    1.47
   2  15  -7    1.25    1.95
   2  16  -6    1.51    1.98
   2  17  -5   -1.91    2.38
   3  -6  11    0.79    1.36
   3  -5  14   -0.16    1.41
   3  -4  16    3.03    1.61
   3  -2  19    1.31    1.64
   3  -1  20    0.19    1.72
   3   0  21   -1.72    1.50
   3   1  -9   17.53    1.27
   3   3 -10    0.96    0.82
   3   6 -11    3.40    1.28
   3   7 -11   -1.55    1.23
   3   8 -11    1.48    0.99
   3   9 -11   -0.44    1.43
   3  10 -11    0.79    1.40
   3  13 -10    1.03    1.58
   3  16  -8    0.98    2.07
   3  17  -7   -0.48    2.25
   4  -3  -7    4.10    0.91
   4  -1  -9    2.93    0.92
   4   2 -11    0.39    1.20
   4   5 -12    1.23    0.94
   4  11 -12    1.27    1.71
   5  -8  11   -0.26    1.55
   5  -6  17   -2.90    1.78
   5  -5  -6    3.83    1.32
   5  -4  20   -1.87    1.91
   5   0 -11    1.05    0.96
   5   4 -13    2.03    1.37
   5  11 -13    3.31    1.69
   5  14 -12    0.14    2.20
   6  -9   3    3.07    2.04
   6  -9  10    1.32    1.61
   6  -8  14    2.07    1.76
   6  -6  -6    4.14    1.56
   6   0 -12    0.46    1.00
   6   4 -14    2.59    1.43
   6   5 -14    3.20    1.13
   6  11 -14   -0.67    2.08
   7  -9  13   -0.08    1.94
   7  -8  16    0.39    1.96
   7   0 -13    0.09    1.58
   7   2 -14    0.45    1.62
   7   5 -15   -1.10    1.55
   7   6 -15    2.89    1.73
   7   7 -15   -1.88    1.36
   7   8 -15   -2.74    1.49
   7   9 -15    0.19    1.93
   8  -6  -8    3.32    1.58
   8  -1 -13    0.69    1.68
   8   1 -14    0.55    1.25
   8   3 -15    2.17    1.95
   9  -5 -10   -0.20    1.79
   9  -4 -11    1.24    1.63
   9  -3 -12   -2.40    1.75
   9   0 -14   -3.03    1.43
   9   2 -15    2.72    1.78
  10  -7  -8    1.52    2.15
  10  -1 -14   -2.48    1.95
  10   1 -15   -0.15    2.21
  11 -10  -2    0.53    3.31
  -1   2   8    2.88    1.28
  -1   4  12    3.11    0.91
  -1   6  13    4.31    1.39
  -1   7  13    2.07    1.48
  -1   8  13    0.63    1.51
  -1   9  13    0.98    1.51
  -1  11  12    2.04    1.61
  -1  12  11    1.53    1.66
  -1  13   9    1.59    1.90
   0  -1   9   12.01    1.33
   0   0  12    6.51    0.90
   0   4  16    0.13    1.50
   0   6  -5   18.70    1.30
   0   7  17    0.16    1.54
   0   8  17    0.37    1.62
   0  10  -5    1.31    1.31
   0  11  16    0.23    1.99
   0  12  -4    1.19    1.50
   0  16  10    0.80    2.80
   1  -3   2   12.15    1.46
   1  -3  10    2.85    1.12
   1  -2  13    0.87    0.90
   1   0  -4   87.02    1.98
   1   0  16    1.12    1.02
   1   1  -5   25.38    1.19
   1   1  17    1.91    1.04
   1   3  18    1.52    1.47
   1   4  -7   11.22    1.30
   1   5  19    4.99    1.79
   1  12  -7   -0.60    1.41
   2  -5   4   -0.63    1.10
   2  -5   7    6.58    1.20
   2  -5   8    8.82    1.26
   2  -4  12    2.41    1.36
   2  -2  16    2.24    1.41
   2   1  19   -1.58    1.65
   2   2  -8    2.71    0.93
   2   2  20   -0.32    1.40
   2   4  -9    0.33    0.82
   2   4  21   -0.52    1.53
   2   5  21    0.13    2.22
   2  12  -9   -0.27    1.56
   2  14  -8    0.04    1.76
   3  -6  10    6.82    1.35
   3  -3  17   -0.37    1.61
   3   1  21    0.57    2.09
   3   2 -10    1.75    1.20
   3   5 -11    0.81    0.89
   3  11 -11   -1.28    1.59
   3  15  -9    1.54    1.94
   4  -7  11    0.25    1.29
   4  -6  14   -1.59    1.48
   4  -5  16    0.89    1.66
   4  -4  -6    1.49    1.24
   4  -4  18   -3.08    1.26
   4  -3  19   -0.87    1.97
   4  -2  20   -1.19    2.05
   4  -1  21    1.14    2.25
   4   0 -10    1.00    0.92
   4   4 -12    2.88    0.94
   4  12 -12    1.45    1.92
   4  14 -11   -0.54    1.46
   5  -8  10    0.64    1.50
   5  -7  14    0.55    1.65
   5  -6  16    2.56    1.63
   5  -5  18    0.46    1.95
   5   1 -12    9.52    1.37
   5   3 -13    4.16    1.35
   5  12 -13    0.94    1.49
   6  -9   8    0.29    1.69
   6  -9   9    1.00    1.54
   6  -7  16   -0.94    1.96
   6  -6  18    2.27    1.90
   6  -4  -9    1.02    1.33
   6  -3 -10    0.55    1.32
   6  -2 -11    5.37    1.45
   6   1 -13    0.98    1.45
   6   3 -14   -0.15    1.41
   7  -9  12    0.39    1.82
   7  -8  15    0.53    1.81
   7  -4 -10    0.42    1.53
   7  -3 -11   -0.20    1.50
   7  -2 -12    1.11    1.37
   7   4 -15    3.75    1.75
   8 -10   9   -0.94    2.12
   8 -10  10    0.74    1.89
   8  -9  14    1.11    2.17
   8  -8  -5    1.98    2.06
   8   0 -14    4.34    1.71
   8   2 -15   -0.23    1.85
   8   6 -16   -0.66    2.10
   8   7 -16   -0.93    2.02
   9  -6  -9   -1.81    1.73
   9  -2 -13    0.98    1.30
   9   1 -15   -0.06    2.05
   9   4 -16   -2.71    2.01
  11  -8  -7    2.23    2.38
  11  -6 -10    0.54    2.24
  11  -5 -11    4.01    2.18
  11  -4 -12    1.83    2.00
  -1   2   4  116.13    2.12
  -1   2   5   18.17    1.35
  -1   2   6   10.91    1.37
  -1   2   7   14.88    1.37
  -1   3  10    0.64    0.89
  -1   4  11    3.31    1.21
  -1   5  12    6.05    0.98
  -1   6  12    4.21    1.25
  -1  10  12    0.77    1.56
  -1  12   0    0.04    2.16
  -1  12  10    0.52    1.89
   0  -1   3  243.57    2.83
   0  -1   8   17.45    1.41
   0   0  11    1.64    1.16
   0   1  13    0.99    0.89
   0   2  14    1.78    1.22
   0   3  15    3.38    0.98
   0   5  -5    1.94    1.24
   0   5  16    0.70    1.45
   0   6  16    0.89    1.53
   0  10  16    1.41    1.87
   0  11  -5    0.89    1.62
   0  12  15    0.32    1.92
   0  14  13    1.27    2.42
   0  15  12    0.46    2.23
   1  -3   9    6.98    1.21
   1  -2  -1   42.44    3.16
   1  -2  12    0.91    1.27
   1  -1  14   -0.18    0.92
   1   0  15    1.25    1.33
   1   1  16   -0.69    1.31
   1   2  -6    8.80    0.98
   1   2  17    0.65    1.48
   1   4  18    0.45    1.57
   1   6  -8    1.82    1.25
   1   6  19    0.96    1.41
   1   7  -8    8.41    0.93
   1   7  19    3.78    1.79
   1   8  -8    6.70    0.93
   1   8  19   -2.06    2.16
   1   9  -8    1.26    1.34
   1   9  19   -0.38    1.99
   1  10  -8    0.29    1.36
   1  14  -6    1.45    1.62
   1  15  -5   -0.30    1.77
   1  16  -4   -0.34    2.10
   2  -5   5   31.69    1.45
   2  -5   6   22.37    1.34
   2  -3  14    0.92    0.96
   2  -1  17    0.79    1.06
   2   0  18    1.06    1.12
   2   3  -9    0.02    1.28
   2   3  20    0.00    1.39
   2   6 -10    4.23    1.30
   2   7 -10   -0.39    0.96
   2   8 -10    2.27    1.00
   2   9 -10    1.70    1.33
   2  10 -10    2.27    1.44
   2  13  -9   -0.52    1.51
   3  -6   2    3.13    1.45
   3  -6   9    2.43    1.31
   3  -5  13    1.30    1.03
   3  -4  -4   15.82    1.52
   3  -4  15    1.31    1.41
   3  -2  18    2.28    1.16
   3  -1  -8    0.22    1.20
   3  -1  19   -0.37    1.56
   3   0  20    0.41    1.33
   3   2  21    1.95    2.15
   3   4 -11    0.16    0.94
   3  12 -11    0.45    1.73
   3  14 -10    2.20    1.89
   4  -7  10    2.25    1.31
   4  -6  13    1.79    1.38
   4  -4  17   -1.22    1.74
   4   1 -11   -1.01    0.91
   4   3 -12    0.13    0.93
   4   6 -13    2.37    1.37
   4   7 -13    0.04    1.34
   4   8 -13    2.42    1.47
   4   9 -13    3.29    1.70
   4  10 -13   -0.46    1.72
   4  13 -12    1.17    1.96
   4  15 -11    4.30    2.27
   5  -8   2    7.36    2.09
   5  -8   9    0.22    1.51
   5  -7  13   -0.79    1.49
   5  -4  -8    0.79    1.22
   5  -4  19   -0.09    1.42
   5  -3  -9    3.77    1.24
   5  -3  20    5.13    2.15
   5  -2 -10    5.73    0.98
   5  -1 -11   -0.13    1.36
   5   5 -14    2.31    1.35
   5   6 -14   -2.91    1.42
   5   7 -14    0.23    1.13
   5   8 -14   -1.64    1.25
   5   9 -14    1.11    1.34
   5  10 -14   -0.65    1.86
   5  13 -13   -1.64    1.61
   6  -9   4    0.21    1.72
   6  -9   5    1.21    1.65
   6  -9   6    0.38    1.69
   6  -9   7    1.07    1.48
   6  -8  13    0.04    1.24
   6  -5  -8    1.21    1.27
   6  -5  19    1.09    1.97
   6  -1 -12    2.81    1.44
   6   6 -15    3.02    1.64
   6   7 -15    1.91    1.62
   6   8 -15   -0.48    1.70
   6   9 -15   -0.40    1.85
   6  10 -15    1.75    2.07
   7  -9  11    0.04    1.94
   7  -7  -6    1.43    1.64
   7  -7  17    0.65    2.02
   7  -5  -9   -0.77    1.45
   7  -1 -13    0.49    1.51
   7   1 -14    2.20    1.15
   7   3 -15   -1.60    1.78
   7   8 -16    0.23    1.96
   8 -10   3    0.91    2.50
   8 -10   8    1.59    2.10
   8  -9  13    1.11    2.16
   8  -7  -7   -0.09    1.51
   8  -5 -10    1.03    1.56
   8  -4 -11    2.24    1.61
   8  -3 -12    1.45    1.66
   8  -2 -13    2.06    1.52
   8   4 -16    2.52    2.09
   8   5 -16   -0.57    1.57
   9 -10  11    0.08    2.24
   9  -8  -6    2.12    1.99
   9  -1 -14    1.68    1.36
   9   3 -16   -2.06    1.55
  10  -5 -11   -0.61    1.91
  10  -4 -12   -1.08    1.77
  10  -3 -13   -1.29    2.04
  10  -2 -14    3.59    1.89
  10   0 -15    0.42    1.62
  11  -9  -5    0.12    2.47
  -1   3   9    7.26    0.91
  -1   4  10    0.96    1.27
  -1   5  -1    6.67    1.69
  -1   5  11    0.68    1.30
  -1   7  -2    3.20    1.43
  -1   7  12   -1.20    1.36
  -1   8  -2   30.58    1.72
  -1   8  12    0.93    1.46
  -1   9  -2    0.68    1.49
  -1   9  12    0.00    1.54
  -1  11  -1    1.59    1.73
  -1  11  11    0.63    1.54
  -1  13   8    1.33    1.85
   0  -1   4   81.19    1.96
   0  -1   5   89.40    1.77
   0  -1   6   -0.47    1.29
   0  -1   7   46.50    1.17
   0   0  10  105.64    1.68
   0   1  12    2.21    1.28
   0   2  -3   15.33    1.25
   0   2  13    4.31    1.21
   0   3  -4    2.03    1.25
   0   3  14    0.83    1.32
   0   4  15   -0.60    1.03
   0   7  16    2.14    1.49
   0   8  16    0.20    1.55
   0   9  16   -0.09    1.26
   0  11  15    1.36    1.82
   0  13  -4    1.80    1.67
   0  13  14   -1.28    2.12
   0  14  -3   -1.00    1.85
   0  16   0    0.92    2.61
   0  16   9    0.45    2.75
   1  -3   8    2.17    0.89
   1  -2  11    0.04    1.20
   1  -1  -3   90.37    2.30
   1  -1  13    1.65    1.32
   1   3  -7   11.69    1.36
   1   3  17   -0.40    1.60
   1   5  -8    1.90    1.18
   1   5  18    1.37    1.70
   1  10  18   -0.08    1.95
   1  11  -8    4.77    1.50
   1  13  -7    2.99    1.56
   1  17  -3    0.39    2.29
   1  18  -1    0.76    2.82
   2  -4  11    0.66    0.91
   2  -3  -3   81.25    2.05
   2  -3  13    4.28    1.32
   2  -2  15    0.69    1.24
   2  -1  -6   13.10    1.40
   2  -1  16   -0.08    1.31
   2   0  -7   17.05    1.04
   2   0  17    0.72    1.37
   2   1  -8    9.73    1.33
   2   1  18    1.84    1.54
   2   2  19    3.85    1.27
   2   4  20   -0.24    1.46
   2   5 -10    4.82    1.25
   2   5  20    2.27    1.96
   2  11 -10    1.87    1.51
   2  15  -8    1.90    1.72
   2  16  -7    0.83    1.97
   2  17  -6    0.26    2.33
   3  -6   8    0.55    1.26
   3  -5  12    3.46    1.38
   3  -4  14    0.92    1.30
   3  -3  16    3.65    1.53
   3  -2  -7   18.29    1.00
   3   0  -9    0.75    0.84
   3   1  20   -1.70    1.92
   3   3 -11    0.94    1.27
   3   3  21    2.33    2.16
   3   6 -12    1.82    1.31
   3   7 -12   -0.18    1.35
   3   8 -12    2.52    1.34
   3   9 -12   -0.36    1.50
   3  10 -12    1.14    1.59
   3  13 -11    0.27    1.75
   3  16  -9    0.38    2.15
   4  -7   9    1.65    1.31
   4  -5  15    0.06    1.44
   4  -3  18    1.23    1.77
   4  -2  -9    3.98    1.30
   4  -2  19   -1.90    1.92
   4  -1 -10    6.14    1.21
   4  -1  20    0.71    2.06
   4   0  21    2.60    1.63
   4   2 -12    2.02    1.28
   4   5 -13    0.16    1.23
   4  11 -13   -1.62    1.86
   4  14 -12    1.12    1.93
   5  -8   8    0.74    1.43
   5  -6  15    0.84    1.67
   5  -5  17    2.46    1.64
   5   0 -12    2.63    1.33
   5   2 -13    1.00    1.00
   5   4 -14    1.38    1.46
   5  11 -14   -0.17    1.45
   5  12 -14   -2.39    2.13
   6  -8  -2    1.14    2.55
   6  -8  12   -0.57    1.65
   6  -7  15    0.08    1.30
   6  -6  17    1.61    1.45
   6   0 -13    2.06    1.46
   6   2 -14    1.31    1.06
   6   4 -15    0.51    1.46
   6   5 -15    0.44    1.16
   7  -8  -4    1.20    1.92
   7  -8  14   -0.32    1.92
   7  -7  16   -1.16    1.88
   7  -6  -8    2.07    1.63
   7   0 -14    1.73    1.65
   7   2 -15   -2.37    1.78
   7   5 -16    0.67    1.89
   7   6 -16   -1.36    1.78
   7   7 -16    2.29    1.46
   8 -10   4    1.12    2.25
   8 -10   7    1.10    2.04
   8  -6  -9    1.73    1.72
   8  -1 -14    3.19    1.79
   8   1 -15    1.77    1.26
   8   3 -16    0.18    2.00
   9 -10  10    1.70    2.43
   9  -9  -4    1.60    2.32
   9  -7  -8   -0.35    1.70
   9  -5 -11    0.12    1.66
   9  -4 -12   -0.68    1.86
   9  -3 -13   -0.33    1.80
   9   0 -15    1.73    1.42
   9   2 -16    1.51    1.89
  10  -8  -7    1.15    2.19
  10  -6 -10    0.21    1.79
  10  -1 -15    2.95    1.98
  11  -7  -9    1.81    2.19
  -1   3   8    2.71    1.21
  -1   6  11    2.71    1.35
  -1   9  11    2.14    1.59
  -1  10  11    1.66    1.49
  -1  11  10    0.90    1.76
  -1  12   9    0.41    1.85
  -1  13   7    0.00    2.13
   0   4  -5   44.87    1.60
   0   5  15    2.37    1.01
   0   6  15    1.27    1.47
   0   7  -6    4.44    1.24
   0   8  -6    0.28    1.19
   0   9  -6    2.23    1.28
   0  10  -6    1.10    1.50
   0  10  15   -0.15    1.81
   0  12  -5    8.88    1.50
   0  12  14    1.55    1.89
   0  15  -2   -0.12    1.89
   0  15  11    1.49    2.38
   1  -3   3  211.11    2.66
   1  -3   6   32.25    1.49
   1  -3   7   11.10    0.97
   1   0  14    0.24    1.30
   1   1  15    1.24    1.36
   1   2  16    1.67    1.45
   1   4  17   -0.82    1.50
   1   6  18    2.23    1.28
   1   7  18    1.91    1.89
   1   8  18    2.25    1.94
   1   9  18   -0.44    2.00
   1  12  -8    1.88    1.41
   2  -4  10    0.05    1.23
   2   2  -9   19.72    1.35
   2   3  19   -0.65    1.65
   2   4 -10    0.66    1.23
   2   6  20    3.19    1.87
   2   7  20    0.15    2.17
   2  12 -10    1.30    1.61
   2  14  -9    0.81    1.83
   3  -6   3   12.43    1.51
   3  -6   6    7.67    1.36
   3  -6   7    8.17    1.31
   3  -5  -2   14.21    1.92
   3  -5  11   -0.86    1.29
   3  -3  -6   62.88    1.62
   3  -2  17    0.98    1.07
   3  -1  18    0.59    1.16
   3   0  19   -2.28    1.22
   3   1 -10    3.49    0.86
   3   2  20   -1.05    2.00
   3   4  21   -0.09    2.16
   3   5 -12   -1.17    1.30
   3  11 -12    1.98    1.67
   3  15 -10   -0.24    1.85
   4  -7   2    2.74    1.75
   4  -7   8    3.18    1.28
   4  -6  12    0.12    1.43
   4  -5  -5    9.59    1.55
   4  -5  14    1.67    1.31
   4  -4  16    1.21    1.64
   4  -3  -8   12.36    1.27
   4   0 -11   12.09    1.34
   4   1  21    2.08    2.17
   4   4 -13    5.51    0.97
   4  12 -13    0.28    1.77
   5  -8   3    1.45    1.78
   5  -8   7   -0.61    1.34
   5  -7  12    1.36    1.58
   5  -6  -5    5.43    1.33
   5  -5  -7   10.94    1.48
   5  -4  18   -0.04    1.35
   5  -3  19    2.93    1.99
   5  -2  20    4.53    2.12
   5   1 -13    1.72    1.35
   5   3 -14    0.88    1.39
   5   7 -15    1.36    1.55
   5   8 -15    0.48    1.67
   5   9 -15    1.58    1.72
   6  -8  11    0.98    1.50
   6  -7  14    0.87    1.72
   6  -6  16    1.60    1.73
   6  -5  18    0.14    1.49
   6  -4  19    1.86    2.15
   6  -3 -11   -0.26    1.35
   6   1 -14    0.59    1.60
   6   3 -15   -0.90    1.44
   7  -9  10    1.23    1.70
   7  -3 -12   -0.28    1.42
   7   4 -16   -0.62    1.89
   8 -10   5    0.97    2.01
   8 -10   6    0.11    2.02
   8  -9  12   -0.81    1.95
   8  -8  15    3.91    1.93
   8   0 -15   -0.55    1.82
   8   2 -16    2.70    1.93
   8   5 -17   -0.39    2.01
   9 -10   9    0.40    2.28
   9  -6 -10    0.89    1.86
   9  -2 -14    2.89    1.77
   9   1 -16    0.56    2.08
  10  -9  -5    0.30    2.39
  10  -7  -9    0.94    1.94
  -1   3   7   10.86    1.34
  -1   4   9    2.64    1.16
  -1   5  10    8.97    1.24
  -1   6  -2   55.89    1.92
  -1   7  11    2.70    1.30
  -1   8  11    0.69    1.40
  -1  10  -2    3.95    1.57
  -1  13   1    0.65    3.02
  -1  13   6    1.51    2.30
   0   0   9   -0.05    0.89
   0   1  -2    3.80    1.22
   0   1  11    5.06    0.88
   0   2  12    4.65    1.24
   0   3  13    6.56    1.39
   0   4  14    0.68    0.98
   0   6  -6    0.71    1.14
   0   7  15    1.58    1.47
   0   8  15   -0.19    1.67
   0   9  15    0.53    1.54
   0  11  14    1.82    1.89
   0  13  13    0.37    1.94
   0  14  12    0.71    2.04
   0  16   8    0.26    2.56
   1  -3   4   28.62    1.16
   1  -3   5   52.06    1.33
   1  -2  10    9.47    0.92
   1  -1  12    3.05    1.14
   1   1  -6    5.05    1.32
   1   3  16    0.46    1.50
   1   4  -8    0.16    0.87
   1   5  17    1.87    1.65
   1   7  -9   -0.51    1.24
   1   8  -9    5.07    1.40
   1   9  -9    4.61    1.37
   1  10  -9    4.15    1.32
   1  11  17    0.92    2.13
   1  14  -7    0.40    1.66
   1  15  -6   -0.14    1.77
   1  16  -5    0.56    2.17
   2  -4   9    0.16    1.25
   2  -3  12    3.71    1.21
   2  -2  -5    6.07    0.89
   2  -2  14    0.70    0.95
   2  -1  15    1.80    1.35
   2   0  16    0.89    1.34
   2   1  17    0.65    1.49
   2   2  18    0.10    1.17
   2   4  19    2.26    1.33
   2   5  19    0.86    1.70
   2   6 -11    5.75    1.33
   2   7 -11   -0.05    1.25
   2   8 -11    0.08    1.00
   2   9 -11    1.00    1.34
   2  10 -11    1.75    1.48
   2  13 -10   -0.07    1.74
   3  -6   4    9.47    1.25
   3  -6   5   -0.69    1.19
   3  -4  13    1.19    1.33
   3  -3  15   -0.31    1.02
   3  -2  16   -0.66    1.38
   3   1  19    0.24    1.69
   3   2 -11    2.89    0.92
   3   3  20   -0.88    1.86
   3   4 -12    2.48    1.33
   3  12 -12    1.42    1.64
   3  14 -11    2.90    1.76
   4  -7   6   -0.69    1.18
   4  -7   7    1.30    1.26
   4  -6  11    3.09    1.33
   4  -3  17    1.85    1.56
   4  -2  18   -0.24    1.78
   4  -1  19    0.52    1.89
   4   0  20    0.44    1.81
   4   1 -12    1.42    1.27
   4   2  21    1.14    2.00
   4   3 -13    1.85    1.27
   4   6 -14   -1.81    1.49
   4   7 -14    4.74    1.41
   4   8 -14   -1.68    1.16
   4   9 -14    2.56    1.59
   4  10 -14    1.12    1.79
   4  13 -13    0.93    1.93
   5  -8   4    2.38    1.65
   5  -8   5    8.48    1.67
   5  -8   6    0.97    1.35
   5  -7  11    0.30    1.38
   5  -6  14    2.92    1.43
   5  -5  16    0.55    1.22
   5  -3 -10    3.33    1.25
   5  -2 -11    7.46    1.42
   5   5 -15    0.17    1.43
   5   6 -15   -1.61    1.50
   5  10 -15    1.23    1.79
   5  11 -15    4.43    2.13
   6  -7  -5    4.84    1.73
   6  -6  -7   -0.38    1.36
   6  -4 -10    2.37    1.39
   6  -2 -12    4.33    1.00
   6  -1 -13    0.53    1.44
   6   5 -16   -0.57    1.58
   6   6 -16   -0.35    1.75
   6   7 -16    0.16    1.38
   6   8 -16   -1.43    1.53
   6   9 -16   -0.82    1.54
   6  10 -16   -2.98    1.99
   7  -9   9    0.10    1.63
   7  -8  13    0.52    1.69
   7  -7  15    1.89    1.97
   7  -6  17    0.66    2.17
   7  -5 -10    0.95    1.66
   7  -4 -11   -0.04    1.41
   7  -2 -13   -2.09    1.42
   7  -1 -14    2.51    1.50
   7   1 -15    1.52    1.24
   7   3 -16    1.44    1.85
   7   7 -17    1.46    2.24
   8  -9  -3    0.99    2.70
   8  -9  11    0.97    2.00
   8  -8  14   -1.34    1.91
   8  -4 -12   -0.90    1.64
   8  -3 -13    1.18    1.67
   8  -2 -14    1.70    1.63
   8   4 -17   -0.05    2.17
   9  -1 -15    2.05    1.43
  10  -5 -12    0.15    2.01
  10  -4 -13    0.80    1.88
  10  -3 -14    2.33    2.13
  10  -2 -15   -1.18    2.01
  11  -8  -8    1.28    2.53
  11  -6 -11    0.17    2.29
  -1   3   2   13.55    1.90
  -1   3   6   38.68    1.54
  -1   4   8   -0.41    1.22
  -1   5   9    1.74    1.23
  -1   6  10    0.55    1.32
  -1   7  10    1.38    1.31
  -1   9  10    4.10    1.60
  -1  10  10    0.60    1.44
  -1  11   9   -1.18    1.69
  -1  12   8   -0.23    1.77
   0   0   8    7.64    1.30
   0   1  10    2.96    1.25
   0   4  13    0.62    1.25
   0   5  -6    2.83    1.21
   0   5  14   -0.25    1.01
   0   6  14   -0.37    1.43
   0  10  14    1.59    1.67
   0  11  -6    2.95    1.41
   0  12  13    0.05    1.94
   0  13  -5   -1.41    1.72
   0  14  -4    3.31    1.85
   0  15  10    0.46    2.31
   0  16  -1   -0.16    2.66
   1  -2   9    2.32    1.26
   1   0  -5   83.15    1.73
   1   0  13   -1.37    0.94
   1   1  14    1.05    1.27
   1   2  -7   13.80    0.98
   1   2  15   -0.24    1.26
   1   4  16   -0.99    1.40
   1   6  -9    1.66    0.87
   1   6  17   -0.26    1.54
   1   7  17   -3.00    1.82
   1   8  17   -1.12    1.79
   1   9  17   -0.51    1.83
   1  10  17    2.21    1.78
   1  11  -9    3.07    1.51
   1  12  16    2.35    1.90
   1  13  -8    1.75    1.60
   1  17  -4   -1.56    2.52
   1  18  -2   -0.09    2.83
   2  -3  11    5.86    1.19
   2  -2  13    3.48    1.26
   2   3 -10    3.49    0.83
   2   3  18    0.46    1.56
   2   5 -11    2.17    1.26
   2   6  19    4.21    1.91
   2   7  19   -0.35    1.96
   2   8  19    0.24    1.85
   2   9  19   -0.16    2.20
   2  11 -11    1.65    1.61
   2  15  -9   -0.72    1.90
   2  16  -8    0.89    2.03
   2  17  -7    0.26    2.23
   3  -5  10    0.95    1.26
   3  -1  -9   16.25    1.32
   3  -1  17    0.30    1.09
   3   0 -10    2.81    1.20
   3   0  18    0.52    1.14
   3   2  19    0.32    1.66
   3   3 -12    0.75    1.33
   3   4  20    0.71    2.04
   3   6 -13    0.25    1.38
   3   7 -13    0.54    1.34
   3   8 -13    0.95    1.06
   3   9 -13   -1.71    1.49
   3  10 -13    3.75    1.65
   3  13 -12    1.17    1.90
   3  15 -11    0.81    2.10
   4  -7   3    7.46    1.60
   4  -7   4    0.43    1.57
   4  -7   5    2.30    1.32
   4  -5  13    0.94    1.45
   4  -4  -7   15.75    1.32
   4  -4  15   -1.10    1.50
   4   1  20    2.56    1.99
   4   2 -13    2.80    1.38
   4   5 -14    0.15    1.32
   4  11 -14   -0.26    1.39
   4  12 -14    1.70    1.80
   4  14 -13   -2.13    2.21
   5  -6  13    1.59    1.39
   5  -5  15    1.89    1.53
   5  -4  -9    7.29    1.35
   5  -4  17    1.54    1.28
   5  -3  18    2.87    1.88
   5  -2  19   -2.15    2.04
   5  -1 -12    6.23    0.99
   5  -1  20   -2.34    2.16
   5   0 -13    5.00    1.36
   5   2 -14   -1.59    1.06
   5   4 -15    2.53    1.48
   6  -8  10   -0.71    1.54
   6  -7  13    0.54    1.68
   6  -6  15    1.45    1.84
   6  -5  -9    1.59    1.36
   6  -5  17    1.31    1.43
   6  -4  18    1.88    2.01
   6   0 -14    1.33    1.51
   6   2 -15   -0.10    1.14
   6   4 -16    2.12    1.65
   7  -9   8    1.21    1.83
   7  -8  12    0.98    1.79
   7  -5  18    0.14    2.21
   7   0 -15   -2.13    1.57
   7   2 -16    0.08    1.81
   7   5 -17    1.54    2.05
   7   6 -17    1.61    1.53
   8  -8  -6    0.80    1.98
   8  -7  -8    1.43    1.63
   8  -7  16   -0.20    2.07
   8  -5 -11    1.51    1.69
   8  -1 -15    1.55    1.89
   8   1 -16   -1.36    1.38
   8   3 -17    0.38    1.89
   9 -10   8    0.66    1.91
   9  -9  12    0.39    2.17
   9  -8  -7    0.93    2.03
   9  -7  -9    1.13    1.86
   9  -4 -13    2.75    1.89
   9  -3 -14   -2.64    1.92
   9   0 -16    1.52    1.54
  10  -6 -11   -1.04    1.96
  11 -10  -3   -0.05    3.64
  11  -9  -6    1.43    2.67
  11  -7 -10    0.03    2.51
  -1   3   3  200.43    3.07
  -1   3   4   29.52    1.49
  -1   3   5   53.28    1.56
  -1   6   9    1.53    1.20
  -1   8  -3    3.57    1.56
  -1   8  10    2.00    1.27
  -1   9  -3    2.49    1.54
  -1  11  -2    3.71    1.79
  -1  12  -1    1.11    2.02
  -1  13   5    0.19    2.37
   0   0   7    0.64    1.27
   0   2  11    8.83    1.17
   0   3  -5    9.65    1.36
   0   3  12    6.49    1.31
   0   7  -7    0.77    1.23
   0   7  14    2.44    1.36
   0   8  -7    2.29    1.27
   0   8  14    2.49    1.59
   0   9  -7    4.54    1.33
   0   9  14    0.33    1.58
   0  12  -6    0.80    1.48
   0  13  12    1.63    1.85
   0  14  11   -0.56    1.91
   0  15  -3    0.48    1.96
   0  16   7    1.88    2.86
   1  -1  11    0.43    0.81
   1   3  -8    3.35    0.93
   1   3  15    4.68    1.37
   1   5  -9    0.46    0.83
   1   5  16    5.13    1.51
   1  11  16    1.39    1.77
   1  12  -9    0.52    1.56
   1  13  15    1.79    2.27
   1  15  -7    1.09    1.93
   2  -4   8    3.86    0.91
   2  -1  -7   58.66    1.60
   2  -1  14    1.00    1.32
   2   0  -8    8.84    0.96
   2   0  15    0.12    1.25
   2   1  -9    8.22    0.94
   2   1  16    2.30    1.38
   2   2  17    1.82    1.11
   2   4 -11    1.65    1.26
   2   4  18    2.95    1.60
   2  12 -11   -0.32    1.54
   2  14 -10    0.47    1.92
   3  -5   9    2.96    1.17
   3  -4  12    2.06    1.35
   3  -3  14   -0.33    0.95
   3  -2  -8    9.82    0.93
   3  -2  15    0.11    1.34
   3   1 -11    2.73    1.22
   3   1  18    2.70    1.61
   3   5 -13    3.51    1.38
   3   5  20   -1.36    2.03
   3   6  20    0.83    1.98
   3  11 -13   -0.78    1.67
   3  12 -13   -0.22    1.72
   3  14 -12   -0.91    2.09
   4  -6  -3    1.43    1.63
   4  -6  10    2.55    1.34
   4  -3  16    0.48    1.45
   4  -2 -10    3.43    1.23
   4  -2  17    0.37    1.62
   4  -1 -11    1.62    1.21
   4  -1  18    3.11    1.68
   4   0 -12    1.85    1.33
   4   0  19   -0.50    1.62
   4   4 -14   -1.21    1.04
   4   8 -15   -1.62    1.65
   4  13 -14    1.64    1.95
   5  -7  -3    0.95    1.72
   5  -7  10    1.03    1.45
   5  -4  16    1.05    1.57
   5   1 -14    1.35    1.45
   5   3 -15   -2.30    1.50
   5   7 -16    3.29    1.86
   5   8 -16   -0.10    1.97
   5   9 -16   -1.00    2.02
   5  10 -16    0.69    1.89
   6  -8   9    1.39    1.51
   6  -3  19    0.35    1.49
   6   1 -15   -0.20    1.62
   6   3 -16   -1.90    1.74
   6   7 -17    0.18    1.88
   6   8 -17   -0.03    2.24
   7  -9   7    1.49    1.69
   7  -7  -7    0.81    1.46
   7  -7  14    1.90    1.80
   7  -6  -9    0.59    1.58
   7  -6  16    0.46    2.00
   7   4 -17    1.84    1.88
   8  -9  10    1.67    1.82
   8  -8  13   -0.20    1.92
   8  -7  15    0.68    1.90
   8  -6 -10    2.35    1.62
   8   0 -16    3.08    1.95
   8   2 -17    3.90    2.05
   9 -10   7    0.57    1.89
   9  -5 -12    0.20    1.64
   9  -2 -15    0.03    1.86
   9  -1 -16    3.53    1.90
  10 -10   9    1.61    2.23
  10  -8  -8    0.92    2.20
  -1   4   7   10.01    0.96
  -1   5   8    1.58    1.23
  -1   7  -3    2.45    1.25
  -1   7   9    2.54    1.25
  -1   8   9    4.93    1.49
  -1   9   9    3.29    1.66
  -1  10  -3    0.62    1.54
  -1  10   9    3.88    1.49
  -1  11   8    6.24    1.79
  -1  12   7   -0.19    1.88
  -1  13   4    1.63    2.79
   0   0   6   41.92    1.55
   0   1   9   14.01    0.96
   0   2  -4  344.26    2.84
   0   4  -6   19.07    1.38
   0   4  12    1.78    1.19
   0   5  13    0.67    0.98
   0   6  -7   27.13    1.36
   0   6  13    1.31    1.30
   0  10  -7    1.18    1.27
   0  10  13    1.36    1.79
   0  11  13    1.52    1.72
   0  15   9    0.34    2.27
   1  -2   8    2.36    0.94
   1  -1  10    1.60    1.24
   1   0  12    2.17    0.83
   1   1  13    0.98    1.27
   1   2  14    0.46    1.21
   1   4  -9    1.20    1.17
   1   6  16    5.12    1.58
   1   7 -10    3.50    1.30
   1   7  16   -0.98    1.46
   1   8 -10    2.91    1.30
   1   9 -10    2.93    1.45
   1   9  16    0.34    1.58
   1  10 -10    2.13    1.44
   1  10  16   -0.28    1.88
   1  14  -8   -0.41    1.79
   1  14  14   -1.10    2.27
   1  16  -6   -0.84    1.93
   1  18  -3    0.80    2.85
   2  -4   7   15.37    1.26
   2  -3  10    3.21    1.18
   2  -2  12    0.65    1.28
   2   2 -10    7.61    0.92
   2   3  17   -1.80    1.58
   2   5  18    1.44    1.25
   2   6 -12    3.04    1.34
   2   6  18   -0.08    1.79
   2   7 -12    2.97    1.27
   2   8 -12    1.00    1.02
   2   9 -12    2.15    1.00
   2  10 -12   -0.58    1.51
   2  10  18    1.79    2.20
   2  13 -11   -0.32    1.80
   2  16  -9    2.07    2.15
   2  17  -8   -0.40    2.37
   3  -4  -5    0.45    1.20
   3  -3  -7   15.22    1.33
   3  -3  13    1.74    1.21
   3  -1  16   -0.78    1.02
   3   0  17   -0.25    1.07
   3   2 -12    4.70    1.32
   3   3  19   -1.26    1.35
   3   4 -13    0.63    1.33
   3   7  20    2.59    1.94
   3  13 -13    2.36    1.82
   4  -6   9    1.74    1.26
   4  -5  12    2.21    1.39
   4  -4  14    0.81    1.30
   4  -3  -9    0.11    0.88
   4   1 -13    3.96    1.32
   4   1  19    2.82    1.64
   4   2  20   -0.43    1.44
   4   3 -14    2.27    1.28
   4   6 -15   -0.74    1.51
   4   7 -15    0.57    1.18
   4   9 -15    1.21    1.35
   4  10 -15    0.88    1.74
   4  11 -15   -0.20    2.08
   5  -7   9    0.45    1.31
   5  -6  -6    2.97    1.56
   5  -6  12   -0.29    1.44
   5  -5  -8    1.05    1.27
   5  -5  14    0.80    1.48
   5  -3  17    0.74    1.84
   5  -2 -12    2.82    1.31
   5  -2  18    0.07    1.92
   5  -1  19    1.35    2.02
   5   0  20   -0.46    1.57
   5   5 -16    0.86    1.65
   5   6 -16    2.35    1.18
   6  -7  12   -0.28    1.45
   6  -6  14   -0.30    1.68
   6  -5  16    0.37    1.30
   6  -4 -11    0.43    1.45
   6  -4  17    0.62    1.67
   6  -3 -12   -0.31    1.33
   6  -2 -13    2.46    1.33
   6  -1 -14    1.75    1.51
   6   2 -16    4.99    1.54
   6   5 -17    0.03    1.83
   6   6 -17    0.44    1.41
   7  -9   6   -0.75    1.75
   7  -8  -5    1.90    1.98
   7  -8  11   -0.24    1.67
   7  -5  17   -2.38    2.05
   7  -4 -12   -0.81    1.56
   7  -3 -13    1.16    1.20
   7  -2 -14    2.11    1.49
   7  -1 -15    0.86    1.57
   7   1 -16   -0.75    1.28
   7   3 -17    2.09    1.39
   8  -9   9   -0.43    1.86
   8  -4 -13    2.18    1.72
   8  -3 -14   -0.05    1.72
   8  -2 -15    1.66    1.71
   8   1 -17    0.45    1.81
   9 -10   1    0.09    3.08
   9 -10   6   -0.86    2.17
   9  -9  -5    0.37    2.30
   9  -9  11    0.13    2.08
   9  -6 -11   -1.24    1.83
  10 -10   8    0.95    2.46
  10  -9  -6    0.39    2.49
  10  -7 -10   -0.93    2.06
  10  -5 -13    0.79    2.07
  10  -4 -14    1.06    2.12
  -1   4   6    5.81    1.30
  -1   5  -2    0.34    1.29
  -1   6   8   -0.10    1.33
  -1  13   0   -0.11    2.43
   0   1   8   18.15    1.31
   0   2  10    0.75    0.83
   0   3  11    7.19    1.22
   0   5  -7    1.22    1.20
   0   7  13    2.56    1.44
   0   8  13    5.46    1.51
   0   9  13    1.86    1.54
   0  11  -7   -0.27    1.38
   0  12  12   -0.82    1.70
   0  13  -6    3.03    1.60
   0  13  11    1.93    2.06
   0  14  -5    0.99    1.62
   0  14  10   -1.43    2.11
   0  15  -4   -0.36    1.98
   0  16  -2    1.11    2.31
   1  -2   7   14.29    1.39
   1  -1  -4   46.53    1.46
   1   1  -7    6.88    1.28
   1   2  -8    3.32    1.32
   1   3  14    3.03    1.25
   1   4  15    1.16    1.00
   1   6 -10    1.17    0.93
   1   8  16    0.38    1.24
   1  11 -10    1.95    1.57
   1  12  15    1.50    2.04
   1  13  -9   -0.21    1.56
   1  17  -5   -0.98    2.12
   2  -4   6    4.49    1.27
   2  -3  -4    9.41    1.27
   2  -2  -6    0.35    1.31
   2  -1  13    5.26    1.30
   2   0  14    3.01    1.24
   2   1  15    0.00    1.36
   2   2  16    1.50    1.33
   2   3 -11    3.70    0.88
   2   4  17   -2.09    1.64
   2   5 -12    3.87    1.28
   2   7  18    0.35    1.40
   2   8  18    1.87    1.79
   2   9  18   -0.52    1.54
   2  11 -12    0.82    1.19
   2  12 -12   -0.27    1.57
   2  14 -11    0.59    1.76
   2  15 -10   -1.59    1.87
   3  -5   8    6.96    1.24
   3  -4  11    1.52    0.91
   3  -2  14    4.00    1.28
   3  -1 -10    3.47    1.21
   3   0 -11    0.37    1.17
   3   1  17   -0.25    1.50
   3   2  18    0.59    1.19
   3   3 -13    4.78    1.30
   3   4  19   -0.84    1.40
   3   5  19   -0.09    1.88
   3   6 -14    3.10    1.45
   3   7 -14    0.50    1.08
   3   8 -14   -1.32    1.16
   3   9 -14    0.43    1.26
   3  10 -14    1.93    1.62
   3  11 -14   -0.30    1.68
   4  -5  -6   31.54    1.53
   4  -4  -8    8.40    1.33
   4  -3  15    0.87    1.40
   4  -2  16   -0.86    1.51
   4  -1  17    2.01    1.48
   4   0  18   -0.08    1.64
   4   2 -14   -1.33    1.34
   4   3  20    1.53    1.47
   4   5 -15    0.54    1.06
   4  12 -15   -0.02    2.20
   5  -4  15   -0.25    1.48
   5  -3 -11    3.44    1.29
   5  -1 -13    1.05    1.02
   5   0 -14    0.54    1.44
   5   1  20    2.46    2.13
   5   2 -15    1.69    1.06
   5   4 -16   -0.43    1.59
   6  -8   8   -0.17    1.50
   6  -7  -6    3.97    1.66
   6  -7  11   -0.71    1.44
   6  -6  -8    5.10    1.45
   6  -5  15    1.22    1.57
   6  -3  18    1.24    1.41
   6  -2  19    1.48    1.50
   6   0 -15    0.67    1.66
   6   4 -17    3.25    1.89
   7  -9   5    2.40    1.76
   7  -7  13    0.03    1.72
   7  -6  15    0.63    1.69
   7  -5 -11    0.11    1.52
   7  -4  18   -0.46    1.56
   7   0 -16    0.67    1.77
   7   2 -17    4.56    1.78
   7   5 -18    1.56    2.02
   8  -8  12    1.68    1.84
   8  -7  -9    0.70    1.87
   8  -7  14   -0.40    1.77
   8  -6  16   -1.33    2.17
   8  -5 -12    1.37    1.71
   8  -1 -16   -0.10    1.92
   9 -10   4    0.19    2.26
   9 -10   5    0.29    2.15
   9  -9  10   -0.04    2.10
   9  -8  13    0.70    2.12
   9  -4 -14    1.65    1.90
   9  -3 -15    0.00    2.05
  10 -10   7    0.58    2.40
  10  -6 -12    1.02    2.08
  11  -8  -9    0.84    2.66
  -1   5   7   17.93    1.31
  -1   6  -3   23.47    1.39
  -1   7   8    9.22    1.36
  -1   9   8    0.53    1.53
  -1  10   8    0.64    1.40
  -1  11  -3    5.29    1.83
  -1  11   7    2.97    1.65
  -1  12  -2    2.71    1.75
  -1  12   6    2.55    2.06
   0   0   5   -0.25    0.91
   0   1  -3  265.74    3.15
   0   5  12    3.06    1.01
   0   7  -8    8.32    1.32
   0   8  -8    0.42    1.31
   0   9  -8    2.16    1.29
   0  10  -8    1.32    1.31
   0  11  12    1.54    1.67
   0  12  -7    6.31    1.54
   0  16   6    0.22    2.78
   1  -2   6    9.43    1.29
   1  -1   9    2.02    1.29
   1   0  -6   29.76    1.47
   1   0  11    0.74    0.85
   1   1  12    2.37    1.24
   1   2  13   -0.12    1.26
   1   3  -9    6.46    0.91
   1   5 -10    8.57    0.91
   1   5  15   -0.42    1.02
   1   6  15    1.08    1.49
   1  10  15    1.90    1.62
   1  11  15    2.68    1.88
   1  12 -10   -0.45    1.60
   1  13  14   -0.47    2.04
   1  14  -9   -0.32    1.67
   1  15  -8    2.53    1.91
   1  16  -7    0.08    2.27
   2  -4   5   18.64    1.38
   2  -3   9    1.75    1.14
   2  -2  11    1.02    1.23
   2   0  -9   28.76    1.37
   2   1 -10    3.78    1.22
   2   3  16    1.26    1.47
   2   4 -12    2.92    1.29
   2   5  17    1.06    1.66
   2   8 -13   -0.45    1.43
   2   9 -13    0.13    1.44
   2  11  17    1.26    2.21
   2  13 -12   -0.09    1.70
   3  -5   7    9.25    1.18
   3  -4  10    4.94    1.18
   3  -3  12    0.76    1.24
   3  -2  -9    3.40    1.25
   3  -1  15    1.89    1.30
   3   0  16    0.85    1.03
   3   1 -12    2.02    1.27
   3   3  18    1.63    1.57
   3   5 -14   -1.44    1.31
   3   6  19    1.94    1.75
   3   7  19   -0.90    2.08
   3   8  19    0.61    1.96
   3  12 -14    0.78    1.94
   3  14 -13   -1.11    1.94
   4  -6   8    3.19    1.30
   4  -5  11    0.43    1.31
   4  -4  13    5.65    1.31
   4  -2 -11    1.31    1.27
   4  -1 -12    0.79    1.35
   4   0 -13    0.12    1.29
   4   2  19    1.14    1.68
   4   4 -15   -0.17    1.00
   4   4  20    0.84    1.53
   4   5  20    0.46    2.13
   4   7 -16    1.81    1.73
   4   8 -16    3.32    1.78
   4   9 -16   -0.05    1.85
   4  10 -16    1.99    1.74
   5  -7   8   -0.73    1.35
   5  -6  11    0.96    1.44
   5  -5  13    0.97    1.48
   5  -4 -10    6.02    1.24
   5  -3  16    1.50    1.67
   5  -2  17    3.41    1.60
   5  -1  18    0.27    1.86
   5   0  19    1.90    1.81
   5   1 -15    0.11    1.53
   5   2  20    4.54    1.95
   5   3 -16   -3.56    1.56
   5   6 -17   -1.52    1.77
   5   7 -17    0.90    1.67
   5   8 -17    1.56    1.84
   5   9 -17    0.86    1.88
   6  -8   7    0.14    1.38
   6  -6  13    1.36    1.66
   6  -5 -10    0.74    1.34
   6  -4  16   -0.85    1.63
   6   0  20    1.69    2.28
   6   1 -16    1.37    1.69
   6   3 -17   -0.84    1.86
   6   6 -18    2.75    1.89
   6   7 -18   -3.50    2.23
   7  -9   4    1.33    1.78
   7  -8  10   -1.09    1.48
   7  -7  -8    2.15    1.69
   7  -5  16    3.50    1.94
   7   1 -17   -1.24    1.87
   7   3 -18   -0.73    1.88
   7   4 -18    1.37    1.58
   8  -9   8    1.72    1.67
   8  -8  -7    1.72    1.82
   8  -6 -11    0.26    1.51
   8  -5  17    0.71    2.21
   8   0 -17   -0.54    2.07
   9 -10   2    0.31    2.54
   9 -10   3    1.10    2.41
   9  -8  -8   -0.14    1.78
   9  -7 -10   -0.17    1.81
   9  -5 -13    1.01    1.90
   9  -2 -16    0.30    1.57
  10  -8  -9   -0.62    2.23
  11  -9  -7    2.69    2.78
  -1   4  -1    4.55    1.60
  -1   4   5   16.13    1.35
  -1   6   7    4.54    1.28
  -1   7  -4    8.62    1.28
  -1   8  -4    7.55    1.39
  -1   8   8    5.34    1.33
  -1   9  -4    2.55    1.32
  -1  10  -4    2.80    1.56
   0   0   4   28.63    1.67
   0   1   7   48.80    1.54
   0   2  -5    7.63    1.25
   0   2   9    1.55    0.88
   0   3  -6    8.43    1.02
   0   3  10    0.91    1.24
   0   4  -7    2.83    1.29
   0   4  11   -0.11    0.87
   0   6  -8    6.79    1.27
   0   6  12    4.26    1.00
   0   7  12    1.72    1.40
   0   8  12    9.02    1.40
   0   9  12    1.90    1.39
   0  10  12    0.67    1.59
   0  11  -8    0.68    1.48
   0  12  11    1.06    1.94
   0  13  -7   -1.02    1.81
   0  14  -6    0.77    1.74
   0  15   8    0.30    2.37
   0  16  -3    0.08    2.33
   1   4 -10    0.61    1.21
   1   4  14    0.43    1.21
   1   6 -11    2.07    1.27
   1   7 -11    4.35    1.27
   1   7  15    1.92    1.42
   1   8 -11    0.76    1.00
   1   8  15    0.75    1.65
   1   9 -11    0.79    1.00
   1   9  15    3.48    1.72
   1  10 -11    3.00    1.45
   1  12  14   -0.96    1.88
   1  13 -10    1.00    1.70
   1  14  13    0.98    2.11
   1  15  12   -0.08    2.20
   1  17  -6   -0.39    2.47
   1  18  -4    0.48    2.58
   2  -4   4   39.22    1.49
   2  -1  -8    9.53    0.95
   2  -1  12    0.79    1.21
   2   2 -11    0.89    0.83
   2   2  15    1.14    1.34
   2   4  16    4.52    1.44
   2   6 -13    4.00    1.34
   2   6  17   -1.54    1.25
   2   7 -13    0.79    1.00
   2   7  17    1.27    1.75
   2   8  17    0.42    1.89
   2   9  17    1.93    1.94
   2  10 -13    1.41    1.13
   2  10  17    2.78    1.84
   2  11 -13    0.58    1.70
   2  15 -11   -0.31    2.04
   2  16 -10    0.86    2.22
   3  -2  13    3.61    1.24
   3   2 -13    4.65    1.22
   3   2  17   -0.84    1.40
   3   4 -14    0.53    0.94
   3   4  18    1.91    1.58
   3   7 -15    1.40    1.46
   3   8 -15    0.13    1.68
   3   9 -15   -0.27    1.76
   3  10 -15    4.00    1.61
   3  13 -14    0.91    2.16
   4  -3 -10   -0.19    1.27
   4  -3  14    1.63    1.33
   4  -2  15   -1.21    1.38
   4   0  17   -0.37    1.54
   4   1 -14    4.40    1.31
   4   1  18    0.08    1.21
   4   3 -15    0.72    1.02
   4   3  19    0.50    1.86
   4   5 -16    1.00    1.44
   4   6 -16   -0.23    1.14
   4   6  20    1.93    2.00
   4  11 -16    2.63    1.90
   5  -2 -13    1.54    1.31
   5   1  19    0.23    1.75
   5   2 -16    1.51    1.58
   5   3  20    0.17    1.99
   5   5 -17   -1.52    1.59
   6  -7  10    0.66    1.49
   6  -4 -12   -1.45    1.35
   6  -3 -13    0.60    1.36
   6  -3  17   -0.27    1.69
   6  -2 -14   -0.49    1.38
   6  -2  18    0.60    1.80
   6  -1 -15    1.83    1.61
   6  -1  19   -2.45    1.52
   6   2 -17   -0.67    1.79
   6   5 -18    0.42    1.82
   7  -9   3    2.53    2.00
   7  -8   9    0.05    1.46
   7  -7  12    1.13    1.66
   7  -6 -10    2.07    1.56
   7  -6  14   -0.44    1.75
   7  -4 -13    0.95    1.61
   7  -4  17    0.84    1.48
   7  -3 -14    0.35    1.16
   7  -3  18    0.80    2.08
   7  -2 -15    1.23    1.58
   7  -2  19   -3.24    1.97
   7  -1 -16   -0.08    1.81
   8  -8  11    2.36    1.83
   8  -7  13    1.28    1.74
   8  -6  15    0.85    2.04
   8  -4 -14    1.49    1.79
   8  -3 -15    2.21    1.83
   8  -2 -16   -0.78    1.92
   8   1 -18    0.98    2.19
   9  -9   9    0.49    1.90
   9  -8  12   -1.72    2.06
   9  -7  14   -1.01    2.19
   9  -6 -12   -0.05    1.88
  10 -10   6    1.54    2.38
  10  -9  10    1.09    2.31
  10  -7 -11   -0.37    2.10
  10  -5 -14    1.24    2.19
  -1   4   4    5.27    1.56
  -1   5  -3    3.49    1.47
  -1   5   6    8.88    1.27
  -1   7   7    0.36    1.59
  -1  10   7   -0.25    1.66
   0   0   3    0.99    1.52
   0   5  -8    0.88    1.17
   0   5  11   11.39    1.29
   0  11  11    1.21    1.83
   0  12  -8    0.60    1.37
   0  13  10    1.73    1.75
   0  14   9    0.75    2.09
   0  15  -5    1.75    2.07
   1  -2  -2    7.56    1.98
   1  -2   5   17.54    1.32
   1  -1   8   46.89    1.51
   1   0  10    5.72    0.94
   1   1  -8   41.32    1.51
   1   1  11    0.37    1.20
   1   2  -9    2.99    1.29
   1   2  12   -0.02    1.23
   1   3  13    1.65    0.96
   1   5 -11    0.92    1.24
   1   5  14    1.24    1.33
   1  11 -11    0.63    1.13
   1  11  14    1.72    1.85
   1  12 -11    1.10    1.53
   1  13  13    2.50    2.05
   1  15  -9    0.81    2.02
   1  16  -8   -0.44    2.22
   2  -3   8   10.37    0.91
   2  -2  -7   81.12    1.65
   2  -2  10    7.90    1.21
   2   0  13    2.65    0.96
   2   1  14    0.60    0.95
   2   3 -12    1.81    0.94
   2   5 -13    0.66    1.25
   2   5  16    2.82    1.60
   2  12 -13    0.39    1.76
   2  12  16   -0.41    2.13
   2  14 -12   -1.57    2.00
   3  -5  -3   51.52    2.06
   3  -5   6    6.07    1.25
   3  -4  -6    3.31    1.21
   3  -4   9    3.47    1.26
   3  -3  -8   10.81    0.94
   3  -3  11    1.26    1.20
   3  -1 -11    3.19    1.28
   3  -1  14    2.13    1.40
   3   0 -12   -0.39    1.25
   3   0  15    1.64    1.39
   3   1  16    2.65    1.02
   3   3 -14    2.08    1.30
   3   3  17    2.49    1.54
   3   5 -15    0.87    1.34
   3   5  18    0.89    1.33
   3   6 -15    1.77    1.39
   3   6  18    0.79    1.82
   3  11 -15    2.35    1.75
   4  -6   7   -0.17    1.29
   4  -5  10   10.52    1.33
   4  -4  12    2.34    1.24
   4  -1  16    3.03    1.08
   4   2 -15    2.20    1.38
   4   2  18    0.36    1.65
   4   4 -16   -1.07    1.55
   4   4  19   -1.71    1.83
   5  -7   7    0.77    1.28
   5  -6  -7    2.34    1.34
   5  -6  10    1.29    1.39
   5  -5  -9    5.87    1.38
   5  -5  12    0.02    1.44
   5  -4  14   -0.13    1.11
   5  -3 -12    0.37    1.31
   5  -3  15   -0.70    1.63
   5  -1 -14    0.08    1.01
   5   0 -15    1.45    1.51
   5   0  18   -2.59    1.80
   5   4 -17    0.97    1.16
   5   4  20    0.23    2.06
   5   7 -18    3.79    1.89
   5   8 -18    1.45    2.18
   6  -8   6    1.96    1.46
   6  -6  -9    0.62    1.44
   6  -6  12    0.36    1.56
   6  -5  14    0.65    1.15
   6   0 -16    0.00    1.15
   6   0  19   -2.58    1.92
   6   4 -18    0.11    1.46
   7  -5 -12    2.03    1.62
   7  -5  15   10.85    1.89
   7   0 -17   -1.30    1.90
   7   2 -18   -0.01    1.47
   8  -9   7   -0.35    1.74
   8  -5 -13    2.50    1.80
   8  -5  16    3.33    2.10
   8  -1 -17    2.31    1.83
   9  -4 -15    0.57    2.07
   9  -3 -16   -0.38    2.20
  10 -10   5   -0.60    2.55
  10  -6 -13    0.62    2.23
  -1   6  -4   26.26    1.43
  -1   8  -5    2.54    1.33
  -1   8   7    1.41    1.31
  -1   9   7    5.09    1.35
  -1  11  -4    1.47    1.45
   0   0   2   29.03    1.99
   0   1   6    1.43    1.29
   0   2   8    0.67    0.89
   0   3   9    3.77    1.16
   0   4  10   -0.44    1.25
   0   6  11    7.28    1.36
   0   7  -9    3.72    1.22
   0   8  -9    1.90    0.97
   0   9  -9    0.51    0.92
   0  10  -9    6.46    1.43
   1  -1  -5   25.84    1.12
   1   0  -7    8.33    1.37
   1   3 -10    1.36    0.85
   1   4  13    2.57    1.32
   1   6  14    1.13    1.01
   1   7 -12   -0.24    1.26
   1   7  14   -0.20    1.49
   1   8 -12    1.06    1.47
   1   8  14    0.24    1.42
   1   9 -12    2.92    1.47
   1   9  14    2.14    1.60
   1  10 -12    1.13    1.44
   1  10  14    1.97    1.65
   1  14 -10    1.40    1.83
   2  -4   3   -0.42    1.15
   2  -3  -5   26.22    1.35
   2  -1  11    5.06    1.21
   2   0 -10    0.04    1.12
   2   1 -11    4.54    1.21
   2   2 -12    3.16    1.29
   2   2  14    2.86    1.24
   2   3  15    5.15    1.00
   2   4 -13    1.82    1.23
   2   6  16    5.68    1.60
   2   7 -14    3.87    1.45
   2   7  16   -1.76    1.51
   2   8 -14   -2.53    1.60
   2   9 -14   -1.34    1.65
   2  10 -14   -1.31    1.69
   2  10  16    2.12    1.87
   2  11  16   -1.25    1.81
   2  13 -13   -1.71    1.92
   2  13  15    0.36    1.97
   2  15 -12    2.38    1.96
   3  -2 -10    2.39    1.26
   3   1 -13    1.84    0.92
   3   2  16    0.88    1.48
   3   4 -15    3.27    1.35
   3   4  17    1.01    1.63
   3   7  18   -1.35    1.44
   3   8  18    0.91    1.80
   3   9  18    3.48    1.90
   3  12 -15    0.55    1.49
   3  13 -15    2.40    2.00
   4  -6   6    4.32    1.25
   4  -5  -7    3.15    1.37
   4  -4  -9    1.08    0.90
   4  -3  13    1.07    1.32
   4  -2 -12    4.00    1.42
   4  -1 -13    2.76    1.25
   4   0 -14    1.51    1.35
   4   1  17    1.34    1.52
   4   3 -16    1.10    1.51
   4   3  18    1.58    1.77
   4   5  19   -0.69    1.47
   4   6 -17   -0.26    1.71
   4   6  19    0.68    2.04
   4   7 -17    4.83    1.70
   4   8 -17    2.27    1.46
   4   9 -17   -2.22    1.48
   4  10 -17    0.81    2.06
   5  -7   6   -0.54    1.23
   5  -4 -11    4.91    1.34
   5  -2  16    0.60    1.14
   5  -1  17    1.79    1.22
   5   1 -16    1.04    1.50
   5   2  19   -0.99    1.42
   5   3 -17    0.36    1.22
   5   5 -18    0.57    1.64
   5   6 -18    1.63    1.80
   6  -7   9    5.11    1.50
   6  -5 -11    2.86    1.52
   6  -4  15   -0.08    1.23
   6  -3  16    1.47    1.76
   6  -2 -15    0.84    1.46
   6  -2  17    0.98    1.79
   6  -1  18    0.98    1.77
   6   1 -17    0.36    1.32
   6   3 -18    1.59    1.47
   6   5 -19    0.91    2.01
   7  -8   8    1.14    1.56
   7  -7  11    0.14    1.62
   7  -6  13   -0.41    1.70
   7  -4  16    2.30    1.71
   7  -3 -15   -2.69    1.58
   7  -3  17   -2.75    1.94
   7  -2 -16   -0.83    1.70
   7  -2  18    0.92    2.05
   7  -1  19   -2.14    1.97
   7   1 -18   -1.25    2.02
   8  -8  10    0.71    1.83
   8  -7 -10    0.35    1.69
   8  -7  12   -1.62    1.71
   8  -6 -12    1.19    1.65
   8  -6  14    3.23    1.96
   8  -4  17   -0.21    1.61
   8   0 -18   -1.09    1.58
   9  -9   8   -0.52    1.90
   9  -8  11    0.39    1.95
   9  -7 -11    0.33    1.84
   9  -7  13    0.08    1.85
   9  -6  15    2.25    2.05
   9  -5 -14   -0.61    1.84
   0   1  -4   69.19    1.60
   0   3  -7    1.70    0.94
   0   6  -9   17.92    1.00
   1  -2   4  115.94    1.79
   1   0   9    9.19    0.94
   1   4 -11    1.33    0.91
   2  -3   7   42.07    1.16
   2  -1  -9    6.22    0.88
   2   6 -14    0.07    1.03
   2   8  16    2.66    1.27
   2   9  16    0.01    1.27
   2  11 -14    0.08    1.29
   3  -2  12    4.15    0.90
   3   2 -14    3.70    1.00
   3   8 -16    1.07    1.32
   3   9 -16    1.88    1.37
   4  -2  14    1.45    1.01
   4   0  16    1.48    1.05
   4   1 -15    0.52    1.08
   4   7  19    0.45    1.57
   5   1  18   -0.36    1.24
   6  -3 -14   -0.40    1.13
   0   0   0    0.00    0.00
;
_shelx_hkl_checksum              48941

####################################################################### 
# 
# This file contains crystal structure data downloaded from the 
# Cambridge Structural Database (CSD) hosted by the Cambridge 
# Crystallographic Data Centre (CCDC).
# 
# Full information about CCDC data access policies and citation 
# guidelines are available at http://www.ccdc.cam.ac.uk/access/V1 
# 
# Audit and citation data items may have been added by the CCDC. 
# Please retain this information to preserve the provenance of 
# this file and to allow appropriate attribution of the data. 
# 
#######################################################################

data_shelx_CCDC1
_database_code_depnum_ccdc_archive 'CCDC 2364261'
loop_
_audit_author_name
_audit_author_address
'Behrouz Notash'
;Shahid Beheshti University
Iran
;
_audit_update_record             
;
2024-06-20 deposited with the CCDC.	2025-01-17 downloaded from the CCDC.
;

_vrf_PLAT340_shelx               
;
PROBLEM:  Low Bond Precision on  C-C Bonds ...............    0.01663 Ang. 
RESPONSE: This alert is mainly due to low quality of crystal.
;

_audit_creation_method           SHELXL-2018/3
_shelx_SHELXL_version_number     2018/3
_chemical_name_systematic        ?
_chemical_name_common            ?
_chemical_melting_point          ?
_chemical_formula_moiety         'C25 H17 Cl2 N O3'
_chemical_formula_sum            'C25 H17 Cl2 N O3'
_chemical_formula_weight         450.30

loop_
_atom_type_symbol
_atom_type_description
_atom_type_scat_dispersion_real
_atom_type_scat_dispersion_imag
_atom_type_scat_source
C C 0.0033 0.0016 'International Tables Vol C Tables 4.2.6.8 and 6.1.1.4'
H H 0.0000 0.0000 'International Tables Vol C Tables 4.2.6.8 and 6.1.1.4'
N N 0.0061 0.0033 'International Tables Vol C Tables 4.2.6.8 and 6.1.1.4'
O O 0.0106 0.0060 'International Tables Vol C Tables 4.2.6.8 and 6.1.1.4'
Cl Cl 0.1484 0.1585 'International Tables Vol C Tables 4.2.6.8 and 6.1.1.4'

_space_group_crystal_system      orthorhombic
_space_group_IT_number           19
_space_group_name_H-M_alt        'P 21 21 21'
_space_group_name_Hall           'P 2ac 2ab'

_shelx_space_group_comment       
;
The symmetry employed for this shelxl refinement is uniquely defined
by the following loop, which should always be used as a source of
symmetry information in preference to the above space-group names.
They are only intended as comments.
;

loop_
_space_group_symop_operation_xyz
'x, y, z'
'-x+1/2, -y, z+1/2'
'-x, y+1/2, -z+1/2'
'x+1/2, -y+1/2, -z'

_cell_length_a                   9.894(2)
_cell_length_b                   13.487(3)
_cell_length_c                   16.351(3)
_cell_angle_alpha                90
_cell_angle_beta                 90
_cell_angle_gamma                90
_cell_volume                     2181.9(8)
_cell_formula_units_Z            4
_cell_measurement_temperature    298(2)
_cell_measurement_reflns_used    3842
_cell_measurement_theta_min      1.957
_cell_measurement_theta_max      24.990

_exptl_crystal_description       plate
_exptl_crystal_colour            yellow
_exptl_crystal_density_meas      ?
_exptl_crystal_density_method    ?
_exptl_crystal_density_diffrn    1.371
_exptl_crystal_F_000             928
_exptl_transmission_factor_min   ?
_exptl_transmission_factor_max   ?
_exptl_crystal_size_max          0.400
_exptl_crystal_size_mid          0.200
_exptl_crystal_size_min          0.200
_exptl_absorpt_coefficient_mu    0.325
_shelx_estimated_absorpt_T_min   0.881
_shelx_estimated_absorpt_T_max   0.938
_exptl_absorpt_correction_type   none
_exptl_absorpt_correction_T_min  ?
_exptl_absorpt_correction_T_max  ?
_exptl_absorpt_process_details   ?
_exptl_absorpt_special_details   ?
_diffrn_ambient_temperature      298(2)
_diffrn_radiation_wavelength     0.71073
_diffrn_radiation_type           MoK\a
_diffrn_source                   ?
_diffrn_measurement_device_type  'STOE IPDS 2T'
_diffrn_measurement_method       'rotation method'
_diffrn_detector_area_resol_mean '0.15 mm'
_diffrn_reflns_number            6805
_diffrn_reflns_av_unetI/netI     0.1633
_diffrn_reflns_av_R_equivalents  0.1116
_diffrn_reflns_limit_h_min       -11
_diffrn_reflns_limit_h_max       10
_diffrn_reflns_limit_k_min       -16
_diffrn_reflns_limit_k_max       14
_diffrn_reflns_limit_l_min       -19
_diffrn_reflns_limit_l_max       16
_diffrn_reflns_theta_min         1.957
_diffrn_reflns_theta_max         24.990
_diffrn_reflns_theta_full        24.990
_diffrn_measured_fraction_theta_max 1.000
_diffrn_measured_fraction_theta_full 1.000
_diffrn_reflns_Laue_measured_fraction_max 1.000
_diffrn_reflns_Laue_measured_fraction_full 1.000
_diffrn_reflns_point_group_measured_fraction_max 0.999
_diffrn_reflns_point_group_measured_fraction_full 0.999
_reflns_number_total             3842
_reflns_number_gt                1646
_reflns_threshold_expression     'I > 2\s(I)'
_reflns_Friedel_coverage         0.750
_reflns_Friedel_fraction_max     0.999
_reflns_Friedel_fraction_full    0.999

_reflns_special_details          
;
 Reflections were merged by SHELXL according to the crystal
 class for the calculation of statistics and refinement.
 
 _reflns_Friedel_fraction is defined as the number of unique
 Friedel pairs measured divided by the number that would be
 possible theoretically, ignoring centric projections and
 systematic absences. Completness statistics refer to single and
 composite reflections containing twin component 1 only.
;

_computing_data_collection       'X-Area (Stoe & Cie GmbH, 2005)'
_computing_cell_refinement       'X-Area (Stoe & Cie GmbH, 2005)'
_computing_data_reduction        'X-Area (Stoe & Cie GmbH, 2005)'
_computing_structure_solution    'SHELXS-97 (Sheldrick, 2008)'
_computing_structure_refinement  'SHELXL-2018/3 (Sheldrick, 2018)'
_computing_molecular_graphics    'ORTEP-3 for Windows (Farrugia, 1997)'
_computing_publication_material  'WinGX (Farrugia, 1999)'
_refine_special_details          'Refined as a 2-component inversion twin'
_refine_ls_structure_factor_coef Fsqd
_refine_ls_matrix_type           full
_refine_ls_weighting_scheme      calc
_refine_ls_weighting_details     
'w=1/[\s^2^(Fo^2^)+(0.0678P)^2^] where P=(Fo^2^+2Fc^2^)/3'
_atom_sites_solution_primary     ?
_atom_sites_solution_secondary   ?
_atom_sites_solution_hydrogens   mixed
_refine_ls_hydrogen_treatment    mixed
_refine_ls_extinction_method     none
_refine_ls_extinction_coef       .
_refine_ls_abs_structure_details 
;
 Refined as an inversion twin.
;
_refine_ls_abs_structure_Flack   0.0(2)
_chemical_absolute_configuration ad
_refine_ls_number_reflns         3842
_refine_ls_number_parameters     251
_refine_ls_number_restraints     2
_refine_ls_R_factor_all          0.1942
_refine_ls_R_factor_gt           0.0862
_refine_ls_wR_factor_ref         0.1889
_refine_ls_wR_factor_gt          0.1567
_refine_ls_goodness_of_fit_ref   0.942
_refine_ls_restrained_S_all      0.941
_refine_ls_shift/su_max          0.000
_refine_ls_shift/su_mean         0.000

loop_
_atom_site_label
_atom_site_type_symbol
_atom_site_fract_x
_atom_site_fract_y
_atom_site_fract_z
_atom_site_U_iso_or_equiv
_atom_site_adp_type
_atom_site_occupancy
_atom_site_site_symmetry_order
_atom_site_calc_flag
_atom_site_refinement_flags_posn
_atom_site_refinement_flags_adp
_atom_site_refinement_flags_occupancy
_atom_site_disorder_assembly
_atom_site_disorder_group
Cl1 Cl 0.8277(3) 0.9221(2) 1.0489(2) 0.0915(11) Uani 1 1 d . . . . .
Cl2 Cl 1.1888(5) 0.1919(3) 0.8561(3) 0.1262(15) Uani 1 1 d . . . . .
O1 O 0.3541(9) 0.4597(7) 0.7121(5) 0.0947(17) Uani 1 1 d D . . . .
O2 O 0.5950(9) 0.4875(7) 0.7545(5) 0.100(3) Uani 1 1 d . . . . .
O3 O 0.9774(7) 0.6014(5) 1.0352(5) 0.068(2) Uani 1 1 d . . . . .
N1 N 0.6808(9) 0.7641(6) 0.9196(5) 0.055(2) Uani 1 1 d D . . . .
C1 C 0.3418(14) 0.5582(11) 0.7037(7) 0.0947(17) Uani 1 1 d . . . . .
C2 C 0.2291(13) 0.5992(11) 0.6675(7) 0.0947(17) Uani 1 1 d . . . . .
H2 H 0.155421 0.559719 0.653699 0.114 Uiso 1 1 calc R U . . .
C3 C 0.2275(14) 0.6934(11) 0.6531(7) 0.0947(17) Uani 1 1 d . . . . .
H3 H 0.148952 0.719502 0.630405 0.114 Uiso 1 1 calc R U . . .
C4 C 0.3298(14) 0.7575(11) 0.6680(7) 0.0947(17) Uani 1 1 d . . . . .
H4 H 0.323435 0.823815 0.653002 0.114 Uiso 1 1 calc R U . . .
C5 C 0.4441(14) 0.7212(11) 0.7062(8) 0.0947(17) Uani 1 1 d . . . . .
H5 H 0.515482 0.763534 0.718378 0.114 Uiso 1 1 calc R U . . .
C6 C 0.4521(13) 0.6200(11) 0.7265(8) 0.0947(17) Uani 1 1 d . . . . .
C7 C 0.5681(11) 0.5770(9) 0.7690(7) 0.070(3) Uani 1 1 d . . . . .
C8 C 0.6479(10) 0.6308(7) 0.8269(6) 0.052(3) Uani 1 1 d . . . . .
C9 C 0.6107(10) 0.7200(7) 0.8632(6) 0.051(3) Uani 1 1 d . . . . .
H9 H 0.530813 0.749819 0.846042 0.061 Uiso 1 1 calc R U . . .
C10 C 0.8109(10) 0.7291(6) 0.9522(6) 0.052(2) Uani 1 1 d . . . . .
H10 H 0.803784 0.727496 1.011981 0.062 Uiso 1 1 calc R U . . .
C11 C 0.8360(10) 0.6244(6) 0.9230(6) 0.048(2) Uani 1 1 d . . . . .
C12 C 0.7617(10) 0.5833(7) 0.8631(6) 0.053(3) Uani 1 1 d . . . . .
H12 H 0.785827 0.520603 0.844428 0.063 Uiso 1 1 calc R U . . .
C13 C 0.9248(11) 0.8014(7) 0.9298(6) 0.054(3) Uani 1 1 d . . . . .
C14 C 0.9416(11) 0.8874(8) 0.9722(7) 0.067(3) Uani 1 1 d . . . . .
C15 C 1.0462(14) 0.9532(7) 0.9544(9) 0.076(4) Uani 1 1 d . . . . .
H15 H 1.055160 1.012357 0.983012 0.092 Uiso 1 1 calc R U . . .
C16 C 1.1330(13) 0.9292(10) 0.8954(9) 0.084(4) Uani 1 1 d . . . . .
H16 H 1.203262 0.972565 0.883191 0.101 Uiso 1 1 calc R U . . .
C17 C 1.1217(13) 0.8416(10) 0.8515(8) 0.083(4) Uani 1 1 d . . . . .
H17 H 1.184235 0.825093 0.811338 0.100 Uiso 1 1 calc R U . . .
C18 C 1.0169(13) 0.7809(8) 0.8690(8) 0.073(3) Uani 1 1 d . . . . .
H18 H 1.006592 0.722966 0.838790 0.088 Uiso 1 1 calc R U . . .
C19 C 0.9389(10) 0.5706(8) 0.9697(7) 0.056(3) Uani 1 1 d . . . . .
C20 C 0.9946(10) 0.4757(7) 0.9372(6) 0.050(3) Uani 1 1 d . . . . .
C21 C 1.0128(12) 0.3977(9) 0.9911(6) 0.068(3) Uani 1 1 d . . . . .
H21 H 0.983210 0.403915 1.044846 0.082 Uiso 1 1 calc R U . . .
C22 C 1.0384(10) 0.4637(7) 0.8590(7) 0.054(3) Uani 1 1 d . . . . .
H22 H 1.024483 0.514458 0.821481 0.065 Uiso 1 1 calc R U . . .
C23 C 1.1019(11) 0.3795(9) 0.8342(7) 0.064(3) Uani 1 1 d . . . . .
H23 H 1.136261 0.374647 0.781419 0.077 Uiso 1 1 calc R U . . .
C24 C 1.0746(13) 0.3100(8) 0.9662(9) 0.074(3) Uani 1 1 d . . . . .
H24 H 1.088215 0.257671 1.002368 0.088 Uiso 1 1 calc R U . . .
C25 C 1.1145(11) 0.3040(9) 0.8862(9) 0.075(4) Uani 1 1 d . . . . .
H1 H 0.425(7) 0.428(7) 0.733(6) 0.090 Uiso 1 1 d D U . . .
H1A H 0.626(9) 0.785(8) 0.957(5) 0.090 Uiso 1 1 d D U . . .

loop_
_atom_site_aniso_label
_atom_site_aniso_U_11
_atom_site_aniso_U_22
_atom_site_aniso_U_33
_atom_site_aniso_U_23
_atom_site_aniso_U_13
_atom_site_aniso_U_12
Cl1 0.078(2) 0.082(2) 0.115(3) -0.0441(19) -0.005(2) 0.0067(19)
Cl2 0.108(3) 0.083(2) 0.187(4) -0.016(2) 0.026(3) 0.032(2)
O1 0.075(3) 0.124(4) 0.085(3) -0.026(3) -0.012(3) 0.002(4)
O2 0.092(6) 0.076(6) 0.132(8) -0.034(5) -0.048(6) 0.017(5)
O3 0.072(5) 0.069(5) 0.063(5) -0.015(4) -0.014(4) -0.007(4)
N1 0.039(5) 0.069(6) 0.058(6) -0.022(5) 0.007(5) -0.005(5)
C1 0.075(3) 0.124(4) 0.085(3) -0.026(3) -0.012(3) 0.002(4)
C2 0.075(3) 0.124(4) 0.085(3) -0.026(3) -0.012(3) 0.002(4)
C3 0.075(3) 0.124(4) 0.085(3) -0.026(3) -0.012(3) 0.002(4)
C4 0.075(3) 0.124(4) 0.085(3) -0.026(3) -0.012(3) 0.002(4)
C5 0.075(3) 0.124(4) 0.085(3) -0.026(3) -0.012(3) 0.002(4)
C6 0.075(3) 0.124(4) 0.085(3) -0.026(3) -0.012(3) 0.002(4)
C7 0.061(7) 0.068(8) 0.081(8) -0.009(7) -0.012(7) -0.008(7)
C8 0.044(6) 0.046(6) 0.067(7) 0.001(5) -0.003(5) 0.006(5)
C9 0.038(6) 0.064(7) 0.050(6) 0.002(6) 0.009(5) 0.010(5)
C10 0.051(7) 0.052(6) 0.053(6) -0.010(5) -0.004(6) -0.003(6)
C11 0.055(6) 0.042(5) 0.045(6) -0.006(5) -0.002(5) -0.003(5)
C12 0.067(7) 0.043(6) 0.049(6) -0.008(5) 0.007(6) 0.002(5)
C13 0.061(7) 0.044(6) 0.057(7) -0.011(5) -0.003(6) 0.002(5)
C14 0.060(7) 0.057(7) 0.084(8) 0.003(7) -0.013(6) 0.015(6)
C15 0.070(9) 0.037(6) 0.122(11) -0.002(7) -0.032(9) 0.007(7)
C16 0.055(9) 0.067(9) 0.130(12) 0.028(9) -0.010(8) 0.007(7)
C17 0.079(9) 0.073(9) 0.098(10) 0.017(8) 0.020(8) 0.007(7)
C18 0.078(9) 0.057(7) 0.085(9) -0.004(7) 0.000(8) -0.001(7)
C19 0.050(6) 0.070(7) 0.049(6) -0.001(6) 0.007(6) -0.021(6)
C20 0.051(7) 0.058(7) 0.041(6) -0.004(5) -0.007(5) -0.009(5)
C21 0.088(9) 0.076(8) 0.040(6) -0.004(6) -0.007(6) -0.016(7)
C22 0.055(7) 0.046(6) 0.063(7) 0.000(5) -0.004(6) 0.000(5)
C23 0.062(7) 0.072(8) 0.059(7) -0.001(7) 0.014(6) -0.020(6)
C24 0.082(9) 0.050(7) 0.090(10) 0.011(7) -0.020(8) -0.006(6)
C25 0.056(8) 0.075(9) 0.093(10) -0.003(8) 0.020(7) 0.000(6)

_geom_special_details            
;
 All esds (except the esd in the dihedral angle between two l.s. planes)
 are estimated using the full covariance matrix.  The cell esds are taken
 into account individually in the estimation of esds in distances, angles
 and torsion angles; correlations between esds in cell parameters are only
 used when they are defined by crystal symmetry.  An approximate (isotropic)
 treatment of cell esds is used for estimating esds involving l.s. planes.
;

loop_
_geom_bond_atom_site_label_1
_geom_bond_atom_site_label_2
_geom_bond_distance
_geom_bond_site_symmetry_2
_geom_bond_publ_flag
Cl1 C14 1.750(12) . ?
Cl2 C25 1.753(12) . ?
O1 H1 0.89(3) . ?
O1 C1 1.341(15) . ?
O1 H1 0.89(3) . ?
O2 C7 1.258(13) . ?
O3 C19 1.210(11) . ?
N1 C9 1.299(11) . ?
N1 C10 1.471(13) . ?
N1 H1A 0.87(3) . ?
C1 C2 1.378(18) . ?
C1 C6 1.423(18) . ?
C2 C3 1.293(17) . ?
C2 H2 0.9300 . ?
C3 C4 1.354(16) . ?
C3 H3 0.9300 . ?
C4 C5 1.381(17) . ?
C4 H4 0.9300 . ?
C5 C6 1.408(19) . ?
C5 H5 0.9300 . ?
C6 C7 1.461(17) . ?
C7 C8 1.430(14) . ?
C8 C9 1.392(13) . ?
C8 C12 1.425(13) . ?
C9 H9 0.9300 . ?
C10 C11 1.512(12) . ?
C10 C13 1.534(14) . ?
C10 H10 0.9800 . ?
C11 C12 1.344(12) . ?
C11 C19 1.465(14) . ?
C12 H12 0.9300 . ?
C13 C14 1.362(14) . ?
C13 C18 1.376(15) . ?
C14 C15 1.394(15) . ?
C15 C16 1.331(16) . ?
C15 H15 0.9300 . ?
C16 C17 1.387(17) . ?
C16 H16 0.9300 . ?
C17 C18 1.352(16) . ?
C17 H17 0.9300 . ?
C18 H18 0.9300 . ?
C19 C20 1.491(14) . ?
C20 C22 1.360(13) . ?
C20 C21 1.384(13) . ?
C21 C24 1.393(15) . ?
C21 H21 0.9300 . ?
C22 C23 1.360(13) . ?
C22 H22 0.9300 . ?
C23 C25 1.332(15) . ?
C23 H23 0.9300 . ?
C24 C25 1.368(16) . ?
C24 H24 0.9300 . ?

loop_
_geom_angle_atom_site_label_1
_geom_angle_atom_site_label_2
_geom_angle_atom_site_label_3
_geom_angle
_geom_angle_site_symmetry_1
_geom_angle_site_symmetry_3
_geom_angle_publ_flag
H1 O1 C1 126(7) . . ?
H1 O1 H1 0(10) . . ?
C1 O1 H1 126(7) . . ?
C9 N1 C10 125.3(8) . . ?
C9 N1 H1A 108(8) . . ?
C10 N1 H1A 113(8) . . ?
O1 C1 C2 121.0(14) . . ?
O1 C1 C6 118.9(13) . . ?
C2 C1 C6 119.9(15) . . ?
C3 C2 C1 118.9(15) . . ?
C3 C2 H2 120.6 . . ?
C1 C2 H2 120.6 . . ?
C2 C3 C4 125.8(15) . . ?
C2 C3 H3 117.1 . . ?
C4 C3 H3 117.1 . . ?
C3 C4 C5 117.9(14) . . ?
C3 C4 H4 121.0 . . ?
C5 C4 H4 121.0 . . ?
C4 C5 C6 119.8(14) . . ?
C4 C5 H5 120.1 . . ?
C6 C5 H5 120.1 . . ?
C5 C6 C1 117.6(14) . . ?
C5 C6 C7 122.8(13) . . ?
C1 C6 C7 119.7(13) . . ?
O2 C7 C8 119.6(11) . . ?
O2 C7 C6 117.3(11) . . ?
C8 C7 C6 123.1(11) . . ?
C9 C8 C12 114.8(9) . . ?
C9 C8 C7 125.1(10) . . ?
C12 C8 C7 118.9(9) . . ?
N1 C9 C8 123.9(10) . . ?
N1 C9 H9 118.0 . . ?
C8 C9 H9 118.0 . . ?
N1 C10 C11 109.2(8) . . ?
N1 C10 C13 110.7(8) . . ?
C11 C10 C13 113.4(8) . . ?
N1 C10 H10 107.8 . . ?
C11 C10 H10 107.8 . . ?
C13 C10 H10 107.8 . . ?
C12 C11 C19 123.7(8) . . ?
C12 C11 C10 121.7(9) . . ?
C19 C11 C10 114.4(9) . . ?
C11 C12 C8 123.4(9) . . ?
C11 C12 H12 118.3 . . ?
C8 C12 H12 118.3 . . ?
C14 C13 C18 117.3(11) . . ?
C14 C13 C10 120.6(10) . . ?
C18 C13 C10 122.1(9) . . ?
C13 C14 C15 121.7(11) . . ?
C13 C14 Cl1 121.0(9) . . ?
C15 C14 Cl1 117.3(10) . . ?
C16 C15 C14 118.5(11) . . ?
C16 C15 H15 120.8 . . ?
C14 C15 H15 120.8 . . ?
C15 C16 C17 121.9(13) . . ?
C15 C16 H16 119.0 . . ?
C17 C16 H16 119.0 . . ?
C18 C17 C16 118.0(12) . . ?
C18 C17 H17 121.0 . . ?
C16 C17 H17 121.0 . . ?
C17 C18 C13 122.6(12) . . ?
C17 C18 H18 118.7 . . ?
C13 C18 H18 118.7 . . ?
O3 C19 C11 120.6(10) . . ?
O3 C19 C20 119.6(10) . . ?
C11 C19 C20 119.8(9) . . ?
C22 C20 C21 117.8(9) . . ?
C22 C20 C19 123.7(9) . . ?
C21 C20 C19 118.3(9) . . ?
C20 C21 C24 121.1(10) . . ?
C20 C21 H21 119.4 . . ?
C24 C21 H21 119.4 . . ?
C20 C22 C23 121.8(10) . . ?
C20 C22 H22 119.1 . . ?
C23 C22 H22 119.1 . . ?
C25 C23 C22 119.4(10) . . ?
C25 C23 H23 120.3 . . ?
C22 C23 H23 120.3 . . ?
C25 C24 C21 117.1(10) . . ?
C25 C24 H24 121.4 . . ?
C21 C24 H24 121.4 . . ?
C23 C25 C24 122.6(11) . . ?
C23 C25 Cl2 121.3(10) . . ?
C24 C25 Cl2 116.1(11) . . ?

loop_
_geom_torsion_atom_site_label_1
_geom_torsion_atom_site_label_2
_geom_torsion_atom_site_label_3
_geom_torsion_atom_site_label_4
_geom_torsion
_geom_torsion_site_symmetry_1
_geom_torsion_site_symmetry_2
_geom_torsion_site_symmetry_3
_geom_torsion_site_symmetry_4
_geom_torsion_publ_flag
H1 O1 C1 C2 177(9) . . . . ?
H1 O1 C1 C6 2(9) . . . . ?
O1 C1 C2 C3 -173.0(12) . . . . ?
C6 C1 C2 C3 2(2) . . . . ?
C1 C2 C3 C4 2(2) . . . . ?
C2 C3 C4 C5 -4(2) . . . . ?
C3 C4 C5 C6 1(2) . . . . ?
C4 C5 C6 C1 2(2) . . . . ?
C4 C5 C6 C7 -178.3(11) . . . . ?
O1 C1 C6 C5 171.0(12) . . . . ?
C2 C1 C6 C5 -4(2) . . . . ?
O1 C1 C6 C7 -8.5(19) . . . . ?
C2 C1 C6 C7 176.6(12) . . . . ?
C5 C6 C7 O2 -150.4(13) . . . . ?
C1 C6 C7 O2 29.1(19) . . . . ?
C5 C6 C7 C8 32(2) . . . . ?
C1 C6 C7 C8 -149.0(12) . . . . ?
O2 C7 C8 C9 -163.4(11) . . . . ?
C6 C7 C8 C9 14.6(18) . . . . ?
O2 C7 C8 C12 3.9(17) . . . . ?
C6 C7 C8 C12 -178.1(10) . . . . ?
C10 N1 C9 C8 1.8(15) . . . . ?
C12 C8 C9 N1 7.5(14) . . . . ?
C7 C8 C9 N1 175.3(10) . . . . ?
C9 N1 C10 C11 -11.6(13) . . . . ?
C9 N1 C10 C13 114.0(10) . . . . ?
N1 C10 C11 C12 12.8(13) . . . . ?
C13 C10 C11 C12 -111.1(11) . . . . ?
N1 C10 C11 C19 -162.5(8) . . . . ?
C13 C10 C11 C19 73.6(11) . . . . ?
C19 C11 C12 C8 169.7(9) . . . . ?
C10 C11 C12 C8 -5.1(15) . . . . ?
C9 C8 C12 C11 -5.7(14) . . . . ?
C7 C8 C12 C11 -174.3(10) . . . . ?
N1 C10 C13 C14 78.4(11) . . . . ?
C11 C10 C13 C14 -158.5(9) . . . . ?
N1 C10 C13 C18 -104.2(11) . . . . ?
C11 C10 C13 C18 18.9(14) . . . . ?
C18 C13 C14 C15 0.9(15) . . . . ?
C10 C13 C14 C15 178.4(10) . . . . ?
C18 C13 C14 Cl1 178.3(8) . . . . ?
C10 C13 C14 Cl1 -4.1(13) . . . . ?
C13 C14 C15 C16 -1.4(17) . . . . ?
Cl1 C14 C15 C16 -179.0(9) . . . . ?
C14 C15 C16 C17 0.2(18) . . . . ?
C15 C16 C17 C18 1.5(19) . . . . ?
C16 C17 C18 C13 -2.1(18) . . . . ?
C14 C13 C18 C17 0.9(17) . . . . ?
C10 C13 C18 C17 -176.6(11) . . . . ?
C12 C11 C19 O3 -160.7(9) . . . . ?
C10 C11 C19 O3 14.5(14) . . . . ?
C12 C11 C19 C20 17.9(15) . . . . ?
C10 C11 C19 C20 -167.0(8) . . . . ?
O3 C19 C20 C22 -133.6(10) . . . . ?
C11 C19 C20 C22 47.8(14) . . . . ?
O3 C19 C20 C21 41.1(13) . . . . ?
C11 C19 C20 C21 -137.5(10) . . . . ?
C22 C20 C21 C24 0.4(15) . . . . ?
C19 C20 C21 C24 -174.6(9) . . . . ?
C21 C20 C22 C23 -2.0(15) . . . . ?
C19 C20 C22 C23 172.7(9) . . . . ?
C20 C22 C23 C25 4.2(16) . . . . ?
C20 C21 C24 C25 -0.9(16) . . . . ?
C22 C23 C25 C24 -4.9(18) . . . . ?
C22 C23 C25 Cl2 177.2(8) . . . . ?
C21 C24 C25 C23 3.2(18) . . . . ?
C21 C24 C25 Cl2 -178.7(8) . . . . ?

_refine_diff_density_max         0.380
_refine_diff_density_min         -0.319
_refine_diff_density_rms         0.049

_shelx_res_file                  
;
TITL KHC1887H in P2(1)2(1)2(1)
    shelx.res
    created by SHELXL-2018/3 at 16:24:13 on 14-Nov-2023
CELL  0.71073   9.8945  13.4874  16.3507   90.000   90.000   90.000
ZERR     4.00   0.0020   0.0027   0.0033    0.000    0.000    0.000
LATT  -1
SYMM  1/2 - X, - Y, 1/2 + Z
SYMM  - X, 1/2 + Y, 1/2 - Z
SYMM  1/2 + X, 1/2 - Y, - Z
SFAC  C    H    N    O    CL
UNIT  100 68 4 12 8
MERG   2
OMIT     0.00  50.00
TWIN
DFIX 0.87 O1 H1
DFIX 0.87 N1 H1A
EADP C6 C1 C2 C3 C4 C5 O1
BIND H1   O1
FREE O2   H1
FMAP   2
PLAN   20
SIZE     0.200   0.200   0.400
ACTA
BOND   $H
CONF
L.S.  10
TEMP    25.00
WGHT    0.067800
BASF   0.02416
FVAR       0.16173
MOLE  1
CL1   5    0.827688    0.922144    1.048895    11.00000    0.07785    0.08195 =
         0.11465   -0.04406   -0.00521    0.00665
CL2   5    1.188830    0.191858    0.856126    11.00000    0.10788    0.08339 =
         0.18730   -0.01600    0.02638    0.03240
O1    4    0.354117    0.459683    0.712061    11.00000    0.07521    0.12359 =
         0.08542   -0.02619   -0.01231    0.00157
O2    4    0.595050    0.487509    0.754547    11.00000    0.09242    0.07568 =
         0.13234   -0.03410   -0.04790    0.01746
O3    4    0.977373    0.601406    1.035226    11.00000    0.07204    0.06919 =
         0.06346   -0.01536   -0.01419   -0.00660
N1    3    0.680802    0.764128    0.919613    11.00000    0.03866    0.06858 =
         0.05813   -0.02185    0.00741   -0.00521
C1    1    0.341752    0.558183    0.703665    11.00000    0.07521    0.12359 =
         0.08542   -0.02619   -0.01231    0.00157
C2    1    0.229063    0.599167    0.667495    11.00000    0.07521    0.12359 =
         0.08542   -0.02619   -0.01231    0.00157
AFIX  43
H2    2    0.155421    0.559719    0.653699    11.00000   -1.20000
AFIX   0
C3    1    0.227469    0.693391    0.653069    11.00000    0.07521    0.12359 =
         0.08542   -0.02619   -0.01231    0.00157
AFIX  43
H3    2    0.148952    0.719502    0.630405    11.00000   -1.20000
AFIX   0
C4    1    0.329845    0.757466    0.667993    11.00000    0.07521    0.12359 =
         0.08542   -0.02619   -0.01231    0.00157
AFIX  43
H4    2    0.323435    0.823815    0.653002    11.00000   -1.20000
AFIX   0
C5    1    0.444069    0.721217    0.706168    11.00000    0.07521    0.12359 =
         0.08542   -0.02619   -0.01231    0.00157
AFIX  43
H5    2    0.515482    0.763534    0.718378    11.00000   -1.20000
AFIX   0
C6    1    0.452073    0.619984    0.726546    11.00000    0.07521    0.12359 =
         0.08542   -0.02619   -0.01231    0.00157
C7    1    0.568096    0.576988    0.768959    11.00000    0.06066    0.06805 =
         0.08061   -0.00947   -0.01231   -0.00807
C8    1    0.647873    0.630756    0.826878    11.00000    0.04397    0.04587 =
         0.06728    0.00126   -0.00339    0.00561
C9    1    0.610677    0.719998    0.863199    11.00000    0.03789    0.06395 =
         0.04983    0.00172    0.00892    0.01027
AFIX  43
H9    2    0.530813    0.749819    0.846042    11.00000   -1.20000
AFIX   0
C10   1    0.810921    0.729141    0.952216    11.00000    0.05080    0.05166 =
         0.05343   -0.00974   -0.00403   -0.00279
AFIX  13
H10   2    0.803784    0.727496    1.011981    11.00000   -1.20000
AFIX   0
C11   1    0.836038    0.624405    0.923028    11.00000    0.05544    0.04229 =
         0.04526   -0.00551   -0.00230   -0.00309
C12   1    0.761712    0.583267    0.863144    11.00000    0.06687    0.04273 =
         0.04915   -0.00799    0.00706    0.00220
AFIX  43
H12   2    0.785827    0.520603    0.844428    11.00000   -1.20000
AFIX   0
C13   1    0.924820    0.801361    0.929805    11.00000    0.06084    0.04400 =
         0.05698   -0.01083   -0.00312    0.00184
C14   1    0.941557    0.887432    0.972176    11.00000    0.05998    0.05746 =
         0.08440    0.00280   -0.01341    0.01487
C15   1    1.046188    0.953159    0.954355    11.00000    0.07008    0.03683 =
         0.12217   -0.00185   -0.03209    0.00706
AFIX  43
H15   2    1.055160    1.012357    0.983012    11.00000   -1.20000
AFIX   0
C16   1    1.132970    0.929236    0.895370    11.00000    0.05531    0.06718 =
         0.12993    0.02813   -0.01007    0.00720
AFIX  43
H16   2    1.203262    0.972565    0.883191    11.00000   -1.20000
AFIX   0
C17   1    1.121652    0.841587    0.851535    11.00000    0.07938    0.07302 =
         0.09768    0.01742    0.02046    0.00660
AFIX  43
H17   2    1.184235    0.825093    0.811338    11.00000   -1.20000
AFIX   0
C18   1    1.016874    0.780878    0.869029    11.00000    0.07810    0.05738 =
         0.08467   -0.00381    0.00001   -0.00054
AFIX  43
H18   2    1.006592    0.722966    0.838790    11.00000   -1.20000
AFIX   0
C19   1    0.938930    0.570587    0.969705    11.00000    0.04985    0.06959 =
         0.04913   -0.00081    0.00747   -0.02068
C20   1    0.994596    0.475703    0.937225    11.00000    0.05127    0.05812 =
         0.04131   -0.00417   -0.00709   -0.00855
C21   1    1.012787    0.397664    0.991104    11.00000    0.08760    0.07649 =
         0.04020   -0.00410   -0.00721   -0.01609
AFIX  43
H21   2    0.983210    0.403915    1.044846    11.00000   -1.20000
AFIX   0
C22   1    1.038377    0.463686    0.859038    11.00000    0.05463    0.04570 =
         0.06271    0.00027   -0.00436   -0.00045
AFIX  43
H22   2    1.024483    0.514458    0.821481    11.00000   -1.20000
AFIX   0
C23   1    1.101917    0.379501    0.834212    11.00000    0.06182    0.07225 =
         0.05861   -0.00127    0.01351   -0.01991
AFIX  43
H23   2    1.136261    0.374647    0.781419    11.00000   -1.20000
AFIX   0
C24   1    1.074623    0.309951    0.966206    11.00000    0.08169    0.04982 =
         0.08957    0.01146   -0.01957   -0.00558
AFIX  43
H24   2    1.088215    0.257671    1.002368    11.00000   -1.20000
AFIX   0
C25   1    1.114498    0.304036    0.886246    11.00000    0.05640    0.07519 =
         0.09326   -0.00266    0.02023   -0.00027
H1    2    0.425287    0.427731    0.732689    11.00000   -1.20000
H1A   2    0.625839    0.785082    0.956995    11.00000   -1.20000
HKLF    4


REM  KHC1887H in P2(1)2(1)2(1)
REM wR2 = 0.1889, GooF = S = 0.942, Restrained GooF = 0.941 for all data
REM R1 = 0.0862 for 1646 Fo > 4sig(Fo) and 0.1942 for all 3842 data
REM 251 parameters refined using 2 restraints

END

WGHT      0.0678      0.0000

REM Highest difference peak  0.380,  deepest hole -0.319,  1-sigma level  0.049
Q1    1   0.2848  0.4978  0.7334  11.00000  0.05    0.22
Q2    1   1.0245  0.1981  1.0778  11.00000  0.05    0.19
Q3    1   0.2556  0.7417  0.6583  11.00000  0.05    0.18
Q4    1   0.9748  0.1991  1.0948  11.00000  0.05    0.18
Q5    1   1.2776  0.9214  0.8158  11.00000  0.05    0.17
Q6    1   1.1030  0.8367  0.7145  11.00000  0.05    0.16
Q7    1   1.2548  1.0825  1.0210  11.00000  0.05    0.16
Q8    1   1.2249  0.8785  0.7690  11.00000  0.05    0.16
Q9    1   1.2552  0.8417  0.7538  11.00000  0.05    0.15
Q10   1   1.1556  0.3634  0.9578  11.00000  0.05    0.14
Q11   1   1.0810  0.5243  0.8256  11.00000  0.05    0.14
Q12   1   1.0285  0.3229  0.8289  11.00000  0.05    0.14
Q13   1   0.4324  0.7571  0.6225  11.00000  0.05    0.14
Q14   1   0.1722  0.6562  0.6382  11.00000  0.05    0.14
Q15   1   0.9060  0.3022  1.0709  11.00000  0.05    0.14
Q16   1   0.1931  0.6505  0.6964  11.00000  0.05    0.14
Q17   1   1.3527  0.8277  0.8300  11.00000  0.05    0.13
Q18   1   0.9521  0.9880  0.8957  11.00000  0.05    0.13
Q19   1   1.1284  0.1325  0.7500  11.00000  0.05    0.13
Q20   1   0.3742  0.5513  0.7037  11.00000  0.05    0.13
;
_shelx_res_checksum              5341

_shelx_hkl_file                  
;
 -11  -4 -11   -2.46    1.91
 -10  -8 -11    0.89    1.76
 -10  -7 -10    0.43    1.85
 -10  -5  -9   -1.32    1.72
 -10  -1  -8    1.08    1.75
  -9  -7  -8    1.89    1.55
  -9  -5  -7    0.45    1.42
  -9   3  -7   -0.19    2.04
  -9   9 -12    0.58    2.61
  -8  -8  -7    1.52    1.44
  -8  -6  -6    2.03    1.22
  -8  -3  -5    5.49    1.27
  -8  -2  -5    1.22    1.19
  -8   1  -5    5.50    1.54
  -7 -13 -10   -2.11    1.71
  -7 -12  -9    0.61    1.71
  -7 -11  -8   -0.58    1.65
  -7 -10  -7    0.12    1.46
  -7  -7  -5    8.94    1.19
  -7  -4  -4    9.17    1.23
  -7   2  -4   15.12    1.75
  -6 -14 -10    0.44    2.00
  -6 -13  -9    2.40    1.58
  -6 -10  -6    2.39    0.94
  -6  -7  -4    6.05    1.22
  -6  -4  -3    2.88    1.13
  -6   9  -7    0.04    1.59
  -6  10  -8   -0.14    1.53
  -5 -14  -9    1.71    1.76
  -5 -10  -5    2.43    0.86
  -5  -3  -2    6.51    1.12
  -5  11  -8    0.30    1.41
  -4 -14  -8    2.56    1.55
  -4 -11  -5    1.04    0.90
  -4 -10  -4   -0.69    1.10
  -4  -8  -3    8.03    0.82
  -4  -6  -2    6.05    1.05
  -4  10  -6    2.07    1.29
  -4  11  -7    0.15    1.34
  -3 -16 -10    1.12    2.02
  -3 -14  -7   -0.53    1.41
  -3 -13  -6    2.50    1.36
  -3 -12  -5    4.05    1.23
  -3  -9  -3   -0.84    0.82
  -3  -7  -2    2.55    0.79
  -3  -4  -1   43.46    1.39
  -3  13  -9   -1.57    1.44
  -2 -15  -8    0.92    1.52
  -2 -10  -3   -0.71    1.04
  -2  -8  -2    1.94    0.80
  -2   9  -4    2.18    1.15
  -2  12  -7    1.61    1.38
  -2  14 -10    0.09    1.45
  -1 -16  -9    1.43    1.87
  -1   8  -3    5.88    1.10
  -1  13  -8    1.44    1.33
  -1  15 -11    0.73    1.66
   0 -14  -6    1.70    1.46
   0 -13  -5    2.42    1.26
   0 -12  -4    3.46    1.19
   0  -9  -2    3.91    1.13
   0  -2   0    5.27    1.10
   0  14  -9    0.10    1.44
   0  15 -11    3.78    1.77
   1 -14  -6   -0.53    1.44
   1 -13  -5    1.05    1.38
   1 -12  -4    1.39    1.17
   1  -9  -2    1.05    1.10
   1  14  -9    1.70    1.53
   1  15 -11    2.68    1.85
   2 -16  -9    2.43    1.70
   2 -13  -5    1.21    1.28
   2  15 -11    2.16    1.78
   3 -16  -9   -0.91    1.97
   3 -10  -3    8.05    1.19
   3  -6  -1   17.43    1.41
   3   6  -2    1.89    1.14
   3   9  -4    6.49    1.12
   3  13  -8    2.24    1.35
   4 -14  -7   -0.35    1.65
   4 -11  -4    3.74    1.55
   4   7  -3   10.30    1.05
   4  10  -5    0.31    0.85
   4  11  -6    3.03    0.90
   4  14 -10    1.16    1.61
   5 -15  -9   -0.32    1.96
   5   4  -2   18.16    1.19
   5   8  -4    2.87    0.81
   5   9  -5   11.76    1.14
   5  12  -8    3.58    1.43
   5  14 -11   -2.66    1.93
   6   5  -3    6.04    1.05
   6  12  -9   -0.20    1.51
   7   5  -4    2.29    1.16
   7   7  -5    6.54    1.25
   7  12 -10   -3.89    1.85
   8   5  -5   -0.32    1.24
   8   7  -6    4.93    1.34
   8   8  -7    0.89    1.45
   8  10  -9    1.80    1.63
   8  11 -10    0.31    1.78
   9  -4  -5    1.08    2.21
   9   2  -5    0.42    1.31
  10  -2  -6    2.21    1.78
  10  -1  -6    0.84    1.75
  10   0  -6    0.54    1.65
  10   4  -7    1.21    1.45
  10   7  -9    2.49    1.73
  10   8 -10   -1.76    1.92
  11   1  -8    0.81    1.84
  11   2  -8    0.67    1.73
  11   4  -9    2.45    1.94
  12  -3 -10    1.71    2.73
  12   1 -10   -0.57    2.43
 -11  -5 -11    0.40    1.95
 -11  -2 -10   -0.84    1.97
 -11  -1 -10    0.39    1.92
 -10  -6  -9    0.71    1.65
 -10  -3  -8    1.51    1.56
 -10  -2  -8    0.15    1.50
 -10   0  -8   -1.06    1.55
  -9 -10 -10    1.94    1.70
  -9  -9  -9    0.20    1.75
  -9  -6  -7    0.54    1.37
  -8 -12 -10    0.07    1.70
  -8 -11  -9   -1.44    1.70
  -8 -10  -8   -0.15    1.58
  -8  -7  -6    6.96    1.32
  -8  -4  -5   10.32    1.29
  -8   7  -8    0.01    2.54
  -8   8  -9   -0.41    2.33
  -8   9 -10    1.08    2.21
  -7  -9  -6    3.62    1.27
  -7  -5  -4    5.09    1.22
  -7  11 -11    0.67    2.03
  -6  -9  -5    2.74    0.86
  -6  -5  -3    7.80    1.05
  -6   2  -3   10.26    1.64
  -6  12 -11    0.23    1.93
  -5  -9  -4    8.51    1.11
  -5  -7  -3    0.86    0.76
  -5  -4  -2   20.16    1.19
  -5   1  -2   10.13    1.36
  -5   9  -6    1.49    1.24
  -5  10  -7    1.13    1.30
  -5  13 -11   -0.18    1.64
  -4 -15  -9   -0.40    1.37
  -4  13 -10   -0.44    1.61
  -4  14 -12   -0.73    1.90
  -3 -15  -8    1.59    1.75
  -3 -11  -4   13.32    1.26
  -3  14 -11   -0.91    1.75
  -2 -16  -9    1.76    1.65
  -2  -6  -1   51.32    1.42
  -2  10  -5    0.73    1.09
  -2  11  -6    0.65    1.18
  -2  15 -12   -0.96    1.72
  -1 -15  -7    2.39    1.57
  -1 -14  -6   -1.06    1.35
  -1 -13  -5   -1.66    1.25
  -1 -12  -4    2.90    1.18
  -1  -9  -2    0.24    1.05
  -1   4  -1    6.10    0.86
  -1  12  -7    0.75    1.21
  -1  14 -10    2.76    1.45
   0 -15  -7    0.48    1.44
   0 -11  -3    1.70    1.15
   0  -7  -1   85.83    1.31
   0  -3   0   -0.79    1.39
   0   8  -3    0.80    1.09
   0  13  -8    1.30    1.36
   1 -15  -7   -0.46    1.45
   1 -11  -3    7.14    1.15
   1  -7  -1    5.67    0.84
   1  -3   0   29.90    1.62
   1   0   0    0.12    1.66
   1   8  -3    3.78    1.08
   1  13  -8    1.92    1.42
   2 -15  -7   -1.41    1.58
   2 -14  -6   -0.01    1.37
   2 -12  -4    1.97    1.30
   2  -9  -2   13.72    1.22
   2   4  -1   49.93    1.41
   2   8  -3   10.29    0.79
   2  12  -7   -0.90    1.20
   2  13  -8    0.65    1.02
   3  10  -5    0.84    1.13
   3  11  -6    4.81    1.23
   3  12  -7    1.13    0.92
   3  14 -10   -0.32    1.56
   3  15 -12   -0.95    1.94
   4 -15  -8    0.96    1.75
   4   2  -1   34.28    1.08
   4   5  -2    2.80    0.78
   4  13  -9    2.41    1.40
   4  14 -11   -0.80    1.66
   5   6  -3    5.22    0.76
   5  10  -6    1.23    1.14
   5  11  -7    0.03    0.92
   5  13 -10    0.17    1.57
   6 -13  -7    0.25    1.89
   6 -12  -6    0.79    1.74
   6   1  -2    0.99    1.07
   6   8  -5    4.16    0.85
   6   9  -6   -0.11    1.25
   6  10  -7   -0.13    1.32
   6  11  -8    1.70    1.39
   6  13 -11    1.25    1.82
   7 -13  -8    0.82    1.91
   7 -12  -7    0.02    1.92
   7   2  -3    8.32    1.18
   7   8  -6    4.51    1.28
   7   9  -7    2.56    1.43
   7  10  -8    1.84    1.43
   7  11  -9    0.80    1.48
   8   2  -4    9.17    1.22
   8   9  -8   -0.59    1.38
   9  -9  -7    0.55    2.60
   9   1  -5    1.20    1.47
   9   4  -6    1.61    1.27
   9   6  -7    1.37    1.47
   9  10 -11    1.60    1.91
  10   3  -7    1.50    1.38
  10   5  -8    3.57    1.54
  11   5 -10    2.06    1.94
  12   0 -10   -0.42    2.05
 -11  -4 -10    1.71    1.64
 -11  -3 -10    0.78    1.82
 -11   0 -10   -1.56    1.75
 -11   3 -11   -0.04    2.45
 -10  -8 -10    1.28    1.72
 -10  -7  -9   -1.17    1.54
 -10  -4  -8    0.07    1.57
 -10   1  -8    1.83    1.72
  -9  -8  -8    0.74    1.15
  -9  -3  -6    1.39    1.34
  -9  -2  -6   -0.12    1.35
  -9  -1  -6    0.58    1.27
  -9   0  -6   -0.33    1.52
  -9   8 -11   -0.24    2.88
  -8  -9  -7    1.62    1.37
  -8  -5  -5   -0.56    1.27
  -7 -13  -9    2.05    1.65
  -7 -12  -8    2.61    1.72
  -7 -11  -7    5.18    1.54
  -7  -8  -5    2.55    1.26
  -6 -14  -9    3.05    1.91
  -6 -13  -8    2.58    1.21
  -6 -12  -7    0.86    1.06
  -6 -11  -6    0.57    1.24
  -6  -8  -4    1.91    1.17
  -5 -15  -9   -2.32    1.72
  -5 -14  -8    2.80    1.49
  -5 -13  -7   -0.68    1.07
  -5 -12  -6    0.14    1.00
  -5 -11  -5   -0.22    1.22
  -5  12 -10    0.03    1.68
  -4 -14  -7    1.75    1.46
  -4 -13  -6    1.59    1.36
  -4 -12  -5   -1.11    1.29
  -4  -9  -3    8.78    1.18
  -4  -7  -2    2.80    1.06
  -3 -16  -9    2.25    1.91
  -3 -10  -3    7.50    1.21
  -3  -8  -2    3.34    0.76
  -3  -5  -1   23.68    0.96
  -3   8  -4    1.09    1.16
  -3  12  -8    0.33    1.41
  -2 -15  -7    2.30    1.59
  -2 -14  -6    1.00    1.02
  -2 -13  -5   -2.32    0.95
  -2 -12  -4    3.03    1.21
  -2  -9  -2   14.09    1.14
  -2   3  -1   10.57    1.58
  -2  13  -9    1.84    1.52
  -1 -16  -8    0.87    1.75
  -1 -11  -3    8.10    1.21
  -1  -7  -1    5.69    0.82
  -1  -2   0  517.28    3.99
  -1   6  -2   77.75    1.54
  -1   9  -4    3.21    0.81
  -1  10  -5    2.06    1.20
  -1  11  -6    2.67    1.25
  -1  15 -12    0.70    1.38
   0 -16  -8   -0.28    1.28
   0   4  -1    7.18    1.20
   0   9  -4    2.80    1.11
   0  12  -7    7.28    1.28
   0  14 -10    4.99    1.63
   0  15 -12   -0.72    1.85
   1 -16  -8    0.10    1.64
   1   4  -1    5.06    1.15
   1   9  -4    4.73    1.11
   1  12  -7    0.45    1.28
   1  14 -10    3.49    1.60
   1  15 -12    1.56    1.86
   2 -16  -8    0.06    1.83
   2 -11  -3   -0.28    1.17
   2  -7  -1   14.75    1.12
   2   6  -2    1.44    0.84
   2   9  -4    1.11    0.80
   2  10  -5    1.01    1.14
   2  11  -6    2.75    1.21
   2  14 -10   -2.47    1.21
   2  15 -12   -1.29    1.41
   3 -15  -7    0.68    1.67
   3 -14  -6    0.84    1.38
   3 -13  -5   -0.23    1.29
   3 -12  -4    1.43    1.36
   3   3  -1    5.83    0.88
   3   7  -3    5.42    1.10
   3  13  -9    2.20    1.50
   4 -10  -3    3.27    1.23
   4  -8  -2   11.29    1.25
   4  -5  -1   11.15    1.40
   4   8  -4    9.40    1.10
   4  11  -7    1.74    1.18
   4  12  -8    8.01    1.30
   5 -14  -7   -0.22    1.68
   5 -13  -6   -0.36    1.48
   5 -12  -5   -0.06    1.53
   5  -9  -3    9.39    1.55
   5   3  -2    6.42    1.10
   5   7  -4    6.52    1.11
   5  12  -9    0.08    1.40
   5  14 -12    0.25    1.45
   6 -14  -8   -0.26    1.88
   6 -11  -5    3.94    1.61
   6   4  -3    2.88    1.14
   6   6  -4    5.69    1.14
   6  12 -10    3.44    1.60
   7 -11  -6    0.98    1.49
   7  -8  -4    1.68    1.93
   7   6  -5    1.58    1.14
   7  12 -11    1.72    1.66
   8 -12  -8    0.95    2.12
   8   6  -6    2.94    1.27
   8  11 -11    3.09    1.63
   9   7  -8    2.46    1.37
   9   8  -9    2.10    1.61
   9   9 -10   -0.78    1.63
  10   6  -9    1.03    1.60
  10   7 -10    2.56    1.61
  10   8 -11    1.09    1.86
  11  -3  -8    0.67    2.14
  11  -2  -8   -0.39    1.90
  11  -1  -8    0.11    1.83
  11   0  -8   -0.66    1.64
  11   3  -9    0.92    1.72
  11   6 -11   -0.37    2.02
  12  -2 -10   -1.21    2.33
  12  -1 -10    0.16    1.96
 -11  -5 -10    0.21    1.82
 -11   1 -10    0.48    2.08
 -10  -9 -10    2.57    1.94
 -10  -5  -8    0.69    1.45
  -9 -10  -9    2.12    1.64
  -9  -9  -8    0.58    1.70
  -9  -7  -7    3.25    1.38
  -9  -4  -6    0.67    1.35
  -8 -12  -9    0.10    1.83
  -8 -11  -8    2.30    1.69
  -8  -8  -6    1.99    1.30
  -8  -6  -5   -0.01    1.27
  -8   2  -5    1.63    1.78
  -7 -10  -6   -0.14    1.33
  -7  -6  -4    2.38    0.91
  -7  10 -10    0.72    1.87
  -6 -10  -5    0.85    0.94
  -6  -6  -3    1.19    1.06
  -6  11 -10    0.64    1.87
  -5 -10  -4    1.11    1.14
  -5  -8  -3    1.31    0.79
  -5  -5  -2    1.41    0.81
  -5   6  -4    7.33    1.57
  -5  13 -12   -1.66    1.93
  -4 -15  -8    0.58    1.30
  -4 -11  -4    3.94    1.15
  -4  -3  -1   10.17    1.22
  -4  -2  -1   34.56    1.28
  -4  -1  -1   83.52    1.70
  -4   7  -4    1.44    1.38
  -4  12  -9    1.49    1.34
  -4  13 -11    1.03    1.83
  -3 -15  -7   -1.22    1.69
  -3 -14  -6    1.73    1.37
  -3 -13  -5   -1.11    1.35
  -3 -12  -4    1.23    1.16
  -3  -6  -1   17.93    1.22
  -3   9  -5   23.31    1.29
  -3  10  -6    5.58    1.25
  -3  11  -7    0.49    1.34
  -3  13 -10    0.14    1.62
  -3  14 -12    1.19    1.65
  -2 -16  -8   -0.18    1.59
  -2 -11  -3    1.07    1.15
  -2  -7  -1   14.75    1.18
  -2   7  -3    1.07    1.07
  -2  12  -8    4.20    1.30
  -2  14 -11    0.82    1.55
  -1  -3   0   26.10    1.49
  -1  -1   0    5.58    1.62
  -1  13  -9   -1.48    1.51
  -1  15 -13   -3.45    1.99
   0 -15  -6    2.74    1.38
   0 -14  -5    0.18    1.41
   0 -10  -2    2.69    1.11
   0  -8  -1   43.28    1.28
   0  -4   0    2.25    1.16
   0   6  -2   87.00    1.54
   0  10  -5    3.17    1.09
   0  11  -6    3.17    0.88
   0  13  -9   -0.76    1.35
   1 -15  -6    1.57    1.44
   1 -14  -5    1.12    1.27
   1 -10  -2    4.78    1.12
   1  -4   0    3.29    1.16
   1   6  -2   70.23    1.23
   1  10  -5    0.32    0.85
   1  11  -6    2.11    0.84
   1  13  -9    1.77    1.36
   2  13  -9   -0.53    1.47
   2  14 -11   -1.77    1.56
   3 -16  -8    1.67    1.81
   3  -9  -2   13.99    1.15
   3   5  -2   19.38    1.23
   3  12  -8    1.60    1.34
   3  14 -11    0.75    1.27
   4 -14  -6    2.22    1.44
   4 -13  -5    2.22    1.56
   4   1  -1   85.42    1.64
   4   6  -3    0.64    1.07
   4   9  -5    5.01    0.88
   4  10  -6   -0.10    0.82
   4  13 -10    1.47    1.44
   4  14 -12   -0.38    1.91
   5 -15  -8    0.43    1.85
   5  -7  -2    6.09    1.54
   5   5  -3    4.01    1.10
   5   8  -5   12.07    1.18
   5  11  -8   -1.42    1.35
   5  13 -11    2.11    1.72
   6   0  -2   21.59    1.28
   6   7  -5    5.99    1.20
   6  11  -9    0.44    1.48
   6  13 -12   -0.41    1.43
   7   1  -3    1.53    1.11
   7   4  -4    8.07    1.21
   7   7  -6    0.88    1.16
   7  10  -9    3.52    1.42
   7  11 -10    0.62    1.20
   7  12 -12    1.73    1.98
   8 -13  -9   -0.71    2.34
   8 -11  -7    0.16    1.88
   8  -8  -5    1.40    2.52
   8   1  -4    1.39    1.18
   8   4  -5   11.98    0.98
   8   7  -7   -0.82    1.36
   8   8  -8   -0.58    1.46
   8   9  -9    1.79    1.52
   8  10 -10    0.72    1.20
   8  11 -12    1.50    1.73
   9  -3  -5   -0.27    1.71
   9  -1  -5    0.28    1.47
   9   0  -5    0.74    1.27
   9   3  -6    2.12    1.34
   9   5  -7    1.30    1.42
  10   2  -7    0.35    1.43
  10   4  -8    2.00    1.53
  11  -6  -9    0.04    2.97
  11   2  -9    0.70    1.82
  11   4 -10   -0.30    1.75
 -11  -6 -10    0.46    1.92
 -10  -8  -9   -0.44    1.64
 -10  -6  -8    0.84    1.51
 -10   2  -8    0.33    2.03
  -9  -8  -7   -0.03    1.60
  -9  -5  -6    1.19    1.26
  -9   1  -6    0.76    1.54
  -9   7 -10    0.09    3.06
  -8 -10  -7   -0.01    1.11
  -8  -9  -6    0.85    1.32
  -8  10 -12    1.32    2.49
  -7 -13  -8   -1.05    1.84
  -7 -12  -7   -0.19    1.67
  -7  -9  -5    2.36    1.24
  -7  -7  -4    1.62    1.24
  -7   6  -6    0.96    2.10
  -6 -14  -8   -1.65    1.79
  -6 -13  -7    0.10    1.47
  -6 -12  -6    1.19    1.42
  -6  -9  -4   -0.23    0.85
  -6  -7  -3    7.67    1.21
  -6  12 -12    3.34    2.10
  -5 -15  -8    0.91    1.82
  -5 -14  -7    3.03    1.57
  -5 -13  -6    1.46    1.31
  -5 -12  -5    2.50    1.32
  -5  -9  -3    6.18    1.11
  -5  -6  -2   -0.62    1.05
  -5  11  -9    2.03    1.57
  -4 -14  -6    3.36    1.34
  -4 -10  -3    3.74    1.19
  -4  -8  -2   14.33    1.16
  -4  -4  -1    1.04    1.14
  -4  11  -8    0.58    1.37
  -3 -16  -8   -1.95    1.64
  -3 -11  -3    6.76    1.14
  -3  -9  -2   13.07    1.11
  -2 -15  -6    2.34    1.46
  -2 -14  -5    1.52    1.34
  -1 -16  -7    0.13    1.70
  -1 -15  -6    1.67    1.39
  -1 -14  -5   -0.77    1.05
  -1 -13  -4    1.50    1.34
  -1 -10  -2    4.12    0.83
  -1  -8  -1   11.21    1.12
  -1  -4   0    2.28    1.15
  -1  12  -8    1.04    1.24
  -1  14 -11    2.94    1.22
   0 -16  -7   -1.67    1.74
   0 -13  -4    0.53    0.89
   0 -12  -3    0.08    1.26
   0  14 -11    2.49    1.72
   0  15 -13    0.49    1.46
   1 -16  -7    0.51    1.74
   1 -13  -4    3.67    0.94
   1 -12  -3    6.36    1.19
   1  -8  -1   11.24    0.85
   1  14 -11    0.31    1.51
   2 -15  -6    2.62    1.57
   2 -14  -5    2.70    1.48
   2 -13  -4    1.18    1.34
   2 -10  -2    3.41    1.17
   2   7  -3    0.13    1.13
   2  12  -8    1.55    1.40
   3 -11  -3    7.25    1.19
   3  -7  -1    8.22    1.15
   3   8  -4    0.59    0.76
   3   9  -5   24.71    1.29
   3  10  -6    3.94    1.20
   3  11  -7    1.35    1.13
   3  13 -10    0.53    1.59
   3  14 -12   -0.05    1.83
   4 -16  -8    2.47    2.01
   4 -15  -7    2.24    1.71
   4 -12  -4    0.09    1.31
   4   4  -2    8.46    0.86
   4  12  -9    0.62    1.38
   4  14 -13    0.91    1.78
   5 -11  -4   -1.25    1.31
   5   9  -6    1.88    0.90
   5  10  -7   -0.95    0.92
   5  12 -10   -2.39    1.49
   6 -10  -4    0.30    1.54
   6  -8  -3    1.56    1.68
   6  -3  -2    5.93    1.71
   6  -1  -2    1.05    1.30
   6   3  -3    0.27    1.01
   6   8  -6    1.56    1.20
   6   9  -7    1.96    1.30
   6  10  -8    1.77    1.27
   6  12 -11   -0.27    1.68
   7 -10  -5    0.63    1.69
   7   0  -3    4.10    1.39
   7   8  -7   -0.81    1.27
   7   9  -8   -1.10    1.33
   7  11 -11    3.09    1.62
   8   0  -4    9.43    1.24
   8   5  -6    2.15    1.27
   8  10 -11    2.28    1.58
   9  -2  -5    1.90    1.50
   9   6  -8    1.13    1.49
   9   7  -9   -0.69    1.60
   9   8 -10    0.64    1.72
   9   9 -11   -0.80    1.33
  10   1  -7    0.09    1.45
  10   5  -9    2.09    1.57
  10   6 -10    1.30    1.56
  10   7 -11   -0.49    1.71
  11   5 -11   -0.36    1.74
 -11  -4  -9   -1.65    1.74
 -11  -3  -9    0.42    1.73
 -11  -2  -9    0.84    1.76
 -11  -1  -9   -1.53    1.97
 -11   2 -10    1.13    2.55
 -10  -9  -9    3.98    1.90
 -10  -7  -8    0.75    1.49
 -10  -4  -7    0.40    1.52
 -10  -3  -7   -0.13    1.47
 -10  -2  -7   -0.53    1.46
 -10  -1  -7    1.62    1.72
 -10   4  -9    0.81    2.85
  -9 -11  -9   -0.93    1.40
  -9 -10  -8   -0.35    1.60
  -9  -6  -6    1.63    1.00
  -8 -12  -8   -1.21    1.78
  -8 -11  -7   -0.13    1.48
  -8  -7  -5    0.93    0.95
  -8  -3  -4    4.18    1.22
  -8  -2  -4    8.78    1.25
  -7 -11  -6    1.04    1.08
  -7  -8  -4    3.42    1.18
  -7  -4  -3    7.45    1.22
  -7  -3  -3    6.18    1.18
  -7  -2  -3    6.79    1.18
  -7  -1  -3    1.67    1.30
  -7   9  -9    1.54    1.91
  -7  11 -12    0.29    2.13
  -6 -11  -5   -0.33    0.96
  -6   6  -5    1.34    1.88
  -6  10  -9    0.56    1.73
  -5 -11  -4    1.15    1.24
  -5  -7  -2    7.98    1.13
  -5  13 -13    1.22    2.05
  -4 -16  -8    4.55    1.97
  -4 -15  -7   -0.86    1.19
  -4 -13  -5    2.77    0.94
  -4 -12  -4   -1.39    1.24
  -4  -5  -1   12.95    1.16
  -4   0  -1   12.73    1.26
  -4   8  -5    3.53    1.37
  -4   9  -6    1.50    1.40
  -4  10  -7    2.03    1.30
  -3 -14  -5   -1.01    1.34
  -3  -7  -1    7.19    1.16
  -3  12  -9   -0.06    1.47
  -3  14 -13    0.58    1.91
  -2 -16  -7    4.05    1.58
  -2 -13  -4   -2.13    0.97
  -2 -12  -3    3.57    1.12
  -2 -10  -2    2.10    0.81
  -2  -8  -1    0.89    1.09
  -2   5  -2   74.61    1.65
  -2   8  -4   15.38    1.22
  -2   9  -5    1.28    1.09
  -2  10  -6    2.05    1.17
  -2  11  -7    2.25    0.91
  -2  13 -10   -0.80    1.41
  -2  14 -12    0.52    1.58
  -1 -17  -8    0.11    1.93
  -1 -12  -3    5.81    0.84
  -1  -5   0   38.42    1.36
  -1   7  -3    3.26    1.13
  -1  13 -10    0.16    1.39
  -1  14 -12    1.74    1.64
   0 -17  -8    4.30    1.75
   0  -5   0   -0.07    0.81
   0   7  -3    0.61    1.06
   0  12  -8    1.59    1.20
   1 -17  -8   -3.51    1.94
   1  -5   0   39.26    1.33
   1   7  -3    2.01    1.13
   1  12  -8    1.06    0.96
   2 -17  -8    1.65    1.82
   2 -16  -7    0.70    1.25
   2 -12  -3    3.39    1.24
   2  -8  -1    0.60    1.10
   2  -3   0   13.81    1.64
   2  -2   0  118.45    4.38
   2   3  -1   11.42    0.93
   2   5  -2   78.45    1.44
   2   8  -4   15.11    1.12
   2  11  -7    2.49    1.20
   2  13 -10   -0.75    1.56
   2  14 -12    2.44    1.71
   3 -15  -6   -1.99    1.68
   3 -14  -5   -0.46    1.46
   3   2  -1   95.58    1.69
   3  12  -9    1.90    1.29
   4   7  -4    0.96    1.07
   4  11  -8    2.18    1.19
   4  13 -11    0.04    1.19
   5   2  -2    4.37    1.16
   5   6  -4    8.96    1.12
   5  11  -9    3.13    1.38
   5  13 -12    2.52    1.30
   6  -2  -2    8.85    1.46
   6   5  -4    0.46    0.78
   6  11 -10    0.98    1.47
   7   3  -4    3.19    1.18
   7   5  -5    3.48    1.24
   7  10 -10    3.90    1.49
   8 -10  -6    0.29    2.09
   8  -4  -4    1.26    1.93
   8  -1  -4    0.90    1.50
   8   3  -5    6.17    1.18
   8   6  -7    1.45    1.32
   8   8  -9    0.17    1.38
   8   9 -10    0.98    1.61
   9   2  -6    0.45    1.31
   9   4  -7    0.32    1.43
   9   9 -12   -0.67    1.91
  10   0  -7    0.88    1.54
  10   3  -8   -1.01    1.51
  11   1  -9    1.18    1.72
  11   3 -10   -0.79    1.78
  11   4 -11   -0.03    1.69
 -11  -6  -9    2.27    1.68
 -11  -5  -9   -0.41    1.64
 -11   0  -9    1.67    1.99
 -10  -8  -8    0.08    1.80
 -10  -6  -7    2.32    1.45
 -10  -5  -7    2.96    1.60
 -10   0  -7    2.07    1.72
  -9  -9  -7   -0.10    1.21
  -9  -7  -6    1.36    1.37
  -8 -10  -6    1.68    1.52
  -8  -8  -5    3.05    1.34
  -8  -5  -4    1.48    1.28
  -8  -4  -4    1.97    1.17
  -8  -1  -4    1.38    1.23
  -7 -14  -8    2.55    1.76
  -7 -13  -7    3.95    1.79
  -7 -10  -5    1.24    1.00
  -7  -5  -3    3.02    1.24
  -6 -15  -8   -0.39    1.99
  -6 -14  -7    0.46    1.81
  -6 -13  -6    3.51    1.56
  -6 -10  -4   -1.16    0.96
  -6  -8  -3    0.81    0.86
  -6  -4  -2    7.93    1.14
  -6  -3  -2    5.92    0.80
  -6  -2  -2   10.63    1.21
  -6  -1  -2    1.00    1.34
  -5 -15  -7    2.99    1.77
  -5 -14  -6   -0.56    1.54
  -5 -13  -5   -1.31    1.32
  -5 -10  -3   -1.01    1.26
  -5  10  -8    2.90    1.32
  -5  12 -11   -0.77    1.73
  -4 -11  -3    0.90    1.18
  -4  -9  -2   18.66    1.25
  -4  -6  -1    5.93    1.12
  -4  12 -10    1.34    1.60
  -4  13 -12    1.85    1.76
  -3 -16  -7    1.13    1.65
  -3 -15  -6    0.02    1.20
  -3 -13  -4    0.09    1.25
  -3 -10  -2   13.91    1.21
  -3   6  -3   15.84    1.22
  -3  11  -8   -0.36    1.48
  -3  13 -11   -1.44    1.56
  -2  -4   0    1.07    1.18
  -2  -3   0   12.59    0.95
  -2  -2   0  116.85    1.82
  -2  12  -9    1.65    1.29
  -2  14 -13   -0.21    1.71
  -1 -15  -5   -1.83    1.42
  -1 -11  -2    6.68    1.22
  -1  -9  -1    5.50    1.06
  -1   8  -4   12.43    1.13
  -1  10  -6    5.45    1.24
  -1  11  -7    2.59    0.92
   0 -16  -6   -4.07    1.60
   0 -15  -5    0.06    1.54
   0 -14  -4   -0.57    1.26
   0 -11  -2    1.25    1.15
   0  -9  -1    2.80    1.05
   0  -6   0  168.83    1.90
   0  11  -7    0.74    1.25
   0  13 -10    0.75    1.36
   0  14 -12   -0.73    1.58
   1 -15  -5    0.04    1.41
   1 -11  -2    7.93    1.25
   1  -9  -1    4.90    1.09
   1   8  -4   11.01    1.10
   1  10  -6    7.49    1.23
   1  11  -7    5.65    0.89
   1  13 -10   -0.16    1.12
   1  14 -12   -1.46    1.32
   2  -4   0    0.36    1.33
   2   9  -5   -0.07    0.82
   2  10  -6    3.62    0.84
   2  12  -9    2.70    1.30
   2  14 -13    0.84    1.65
   3 -16  -7    0.31    1.63
   3 -13  -4   -0.81    1.24
   3 -10  -2   13.23    1.21
   3   6  -3   17.36    1.14
   3  11  -8    0.74    1.17
   3  13 -11   -1.41    1.47
   3  14 -13   -0.01    1.37
   4 -11  -3    0.26    1.28
   4  -9  -2   16.61    1.27
   4  -6  -1    4.19    1.41
   4   0  -1   11.78    1.25
   4   8  -5    3.53    0.84
   4   9  -6    2.12    1.11
   4  10  -7    2.09    0.84
   4  12 -10    0.72    1.42
   4  13 -12    1.04    1.77
   5 -15  -7   -0.94    1.80
   5 -14  -6    1.22    1.60
   5 -13  -5   -0.62    1.59
   5 -10  -3    1.46    1.47
   5   4  -3    7.82    1.12
   5   7  -5   -1.43    1.09
   5  10  -8    5.68    1.29
   5  12 -11    0.93    1.54
   5  13 -13   -2.30    1.68
   6 -15  -8    2.74    2.01
   6 -14  -7   -0.43    1.77
   6 -13  -6   -0.73    1.60
   6   6  -5    1.53    1.19
   6  10  -9    1.23    1.35
   6  12 -12   -0.50    1.30
   7 -14  -8   -0.68    2.26
   7 -13  -7    0.86    1.98
   7  -1  -3    0.80    1.13
   7   6  -6    0.67    1.23
   7   7  -7   -1.64    1.19
   7   8  -8    0.59    1.24
   7   9  -9    0.25    1.45
   7  11 -12    3.59    1.82
   8  -3  -4    2.79    1.68
   8  -2  -4    8.44    1.66
   8   7  -8   -0.19    1.00
   8  10 -12    2.47    1.79
   9 -11  -8    0.14    2.68
   9   5  -8    0.82    1.52
   9   6  -9   -0.87    1.40
   9   7 -10    0.25    1.52
   9   8 -11   -0.24    1.76
  10  -5  -7    1.91    2.17
  10  -1  -7    2.10    1.69
  10   4  -9    1.07    1.58
  10   5 -10    0.90    1.48
  10   6 -11    1.82    1.64
  10   7 -12   -0.07    1.86
  11  -5  -9    0.11    2.60
  11   0  -9    0.05    1.64
  11   2 -10    3.85    1.82
  11   5 -12    1.05    1.80
 -11  -7  -9    1.36    1.73
 -10  -9  -8    1.73    1.70
 -10  -7  -7    4.95    1.48
  -9 -11  -8    1.23    1.38
  -9 -10  -7    1.19    1.73
  -9  -8  -6   -0.60    1.52
  -9  -5  -5    1.56    1.41
  -9  -4  -5   -0.28    1.38
  -9  -3  -5   -0.23    1.21
  -9  -2  -5    0.22    1.35
  -9  -1  -5    1.74    1.49
  -9   2  -6    0.30    1.89
  -8 -13  -8    1.94    1.95
  -8 -12  -7    0.46    1.74
  -8  -9  -5   -0.75    1.47
  -8  -6  -4    2.85    1.26
  -8   0  -4   10.23    1.70
  -8   9 -11   -0.05    2.16
  -7 -12  -6   -0.01    1.17
  -7 -11  -5    0.79    1.49
  -7  -9  -4    2.15    1.30
  -7  -6  -3    1.42    1.18
  -7   0  -3    4.50    1.19
  -7   7  -7    0.36    1.88
  -7   8  -8    1.29    1.72
  -6 -12  -5    1.24    1.03
  -6 -11  -4   -0.04    1.22
  -6  -9  -3    3.79    1.22
  -6  -6  -2    9.06    1.10
  -6  -5  -2    3.77    0.81
  -6   9  -8    0.29    1.57
  -6  11 -11    0.64    1.76
  -6  12 -13    0.05    2.00
  -5 -12  -4    2.60    1.34
  -5  -8  -2    9.21    0.86
  -5   2  -2    5.24    1.71
  -5   4  -3    7.50    2.27
  -5   7  -5    0.93    1.17
  -5   8  -6    1.00    1.50
  -5   9  -7    1.06    1.30
  -4 -16  -7    1.24    1.92
  -4 -15  -6    1.90    1.56
  -4 -14  -5    0.56    1.35
  -4 -13  -4    1.86    1.34
  -4  -7  -1   10.15    1.08
  -3 -12  -3   -0.24    0.85
  -3  -8  -1    2.49    0.78
  -2 -16  -6    4.68    1.70
  -2 -15  -5   -0.63    1.58
  -2 -14  -4    1.55    1.43
  -2 -11  -2    1.41    1.07
  -2  -9  -1   11.52    1.17
  -2  -5   0    1.83    1.15
  -2  13 -11    0.17    1.54
  -1 -17  -7    2.13    1.85
  -1 -16  -6    1.04    1.20
  -1 -14  -4   -0.62    1.03
  -1 -13  -3    0.51    1.29
  -1  -6   0   11.98    1.17
  -1   5  -2    1.82    1.03
  -1   9  -5   11.94    0.84
  -1  12  -9   -1.90    1.36
  -1  14 -13    1.34    1.88
   0 -17  -7    0.56    1.87
   0 -13  -3   -1.79    1.29
   0   8  -4    6.04    0.82
   0   9  -5    1.14    1.08
   0  10  -6    1.05    0.87
   0  12  -9    1.26    1.28
   0  14 -13    2.24    1.84
   1 -17  -7   -0.45    1.91
   1 -16  -6    1.21    1.22
   1 -14  -4    1.12    0.95
   1 -13  -3    4.30    1.21
   1  -6   0   11.11    1.17
   1   3  -1   14.56    1.37
   1   5  -2    0.85    1.13
   1   9  -5   12.09    0.87
   1  12  -9    2.60    1.36
   1  14 -13   -0.85    1.85
   2 -16  -6    0.39    1.52
   2 -15  -5    2.27    1.54
   2 -14  -4    0.84    1.30
   2 -11  -2    2.02    1.16
   2  -9  -1   13.99    1.13
   2  13 -11    1.32    1.46
   3 -12  -3    0.55    1.29
   3  -8  -1    2.97    1.20
   3   4  -2   37.42    1.30
   3   7  -4   -0.03    1.11
   3  10  -7    1.87    1.22
   3  12 -10   -0.02    1.31
   3  13 -12    1.52    1.56
   3  14 -14    1.51    1.78
   4 -16  -7    0.49    1.64
   4 -15  -6    2.09    1.65
   4 -14  -5    1.16    1.56
   4   3  -2   71.30    1.46
   4   5  -3    1.73    0.79
   4  11  -9    1.29    1.31
   5   8  -6    0.77    0.81
   5   9  -7   -0.32    0.85
   5  11 -10    0.43    1.39
   6 -12  -5    0.41    1.50
   6   2  -3    8.78    1.14
   6   4  -4    0.96    1.11
   6   7  -6    1.12    1.12
   6   8  -7    1.84    1.22
   6   9  -8   -1.12    0.93
   6  11 -11    1.17    1.44
   6  12 -13    0.75    1.87
   7 -12  -6    0.34    1.83
   7  -4  -3    7.35    2.04
   7  -3  -3    5.20    1.68
   7  -2  -3    7.48    1.44
   7   2  -4   15.38    1.22
   7   4  -5    0.10    1.20
   7  10 -11    0.94    1.68
   7  11 -13    2.19    1.73
   8   2  -5    1.46    1.16
   8   4  -6    2.23    0.92
   8   9 -11    6.39    1.66
   8  10 -13    2.02    1.70
   9   1  -6   -0.49    1.33
   9   3  -7    0.90    1.37
   9   9 -13    2.96    1.77
  10  -4  -7    0.72    1.94
  10  -2  -7    0.01    1.70
  10   2  -8    0.74    1.37
  11  -2  -9    0.59    1.95
  11  -1  -9   -0.46    1.65
  11   3 -11    0.91    1.81
  11   4 -12   -0.78    2.02
 -11  -5  -8    2.47    1.86
 -11  -4  -8    1.87    1.72
 -11  -3  -8   -0.61    1.75
 -11  -2  -8    0.62    1.78
 -11   1  -9    0.25    2.13
 -11   4 -11    0.40    3.73
 -10  -8  -7    0.47    1.55
 -10   1  -7    1.39    1.70
  -9 -12  -8   -0.04    1.99
  -9  -9  -6    0.13    1.61
  -9  -6  -5    2.01    1.42
  -8 -11  -6   -0.49    1.47
  -8  -7  -4    2.55    1.34
  -8  10 -13    1.00    2.54
  -7 -14  -7    3.80    1.71
  -7 -13  -6   -1.89    1.56
  -7 -10  -4   -0.33    1.31
  -7  -7  -3    1.98    1.18
  -7   3  -4    3.40    2.17
  -7  10 -11    1.77    1.96
  -7  11 -13    1.31    2.10
  -6 -15  -7    0.51    1.91
  -6 -14  -6    1.84    1.69
  -6 -13  -5    1.33    1.35
  -6  -7  -2    4.60    1.15
  -6   0  -2   21.93    1.48
  -6   7  -6    3.73    1.62
  -6   8  -7    2.67    1.55
  -5 -15  -6    1.89    1.57
  -5 -11  -3   -0.41    1.19
  -5  -9  -2    2.23    1.15
  -5  -5  -1   10.28    1.15
  -5  -4  -1   35.68    1.28
  -5  -3  -1   10.26    1.16
  -5  -2  -1   17.29    1.23
  -5  11 -10    1.52    1.47
  -5  12 -12    5.64    1.58
  -4 -12  -3    0.29    1.24
  -4 -10  -2    0.35    0.84
  -4   5  -3    1.53    1.27
  -4  11  -9    1.85    1.40
  -4  12 -11    0.60    1.45
  -4  13 -13   -0.18    1.81
  -3 -17  -7    2.52    1.76
  -3 -16  -6   -3.01    1.78
  -3 -15  -5   -0.53    1.57
  -3 -14  -4    0.28    1.42
  -3 -11  -2    3.82    1.18
  -3  -9  -1    6.60    1.06
  -3   7  -4    1.29    1.17
  -3  10  -7    2.70    1.28
  -3  12 -10    1.08    1.46
  -3  13 -12    2.44    1.71
  -2 -17  -7    0.55    1.39
  -2 -13  -3    3.80    1.23
  -2  -6   0    0.04    1.20
  -2  -1   0  293.30    3.14
  -2  11  -8    2.45    1.35
  -2  14 -14    1.72    1.98
  -1 -12  -2    3.92    1.11
  -1 -10  -1    7.27    1.14
  -1  -7   0    6.95    1.16
  -1   3  -1   13.97    1.12
  -1  13 -11    0.36    1.17
   0 -12  -2    0.80    1.23
   0 -10  -1    7.10    1.13
   0  -7   0    0.72    1.16
   0   3  -1  269.98    2.88
   0   5  -2   90.06    1.41
   0  13 -11    0.61    1.39
   1  11  -8    7.82    1.19
   1  13 -11    0.56    1.10
   1  14 -14   -1.75    1.72
   2 -17  -7   -2.63    1.97
   2 -13  -3    3.97    1.36
   2  -5   0    1.15    1.09
   2   6  -3   20.37    1.29
   2  11  -8   -0.50    0.87
   2  14 -14    3.28    1.75
   3 -15  -5   -0.62    1.44
   3   8  -5   27.45    0.88
   3   9  -6    1.24    0.81
   4 -13  -4    0.07    1.40
   4   6  -4    1.81    1.03
   4  10  -8   -0.74    1.22
   4  12 -11    2.18    1.41
   4  13 -13    1.39    1.37
   5 -12  -4    0.46    1.42
   5  -8  -2   11.03    1.49
   5   1  -2    9.64    1.14
   5   5  -4    9.87    1.09
   5  10  -9    5.04    1.25
   5  12 -12   -0.37    1.19
   6  10 -10    2.07    1.40
   6  11 -12    0.01    1.58
   6  12 -14   -1.13    2.07
   7   9 -10   -0.07    1.51
   8 -13  -8    0.61    2.25
   8 -12  -7    1.04    2.31
   8   5  -7    1.96    0.89
   8   6  -8    4.59    1.29
   8   7  -9   -0.60    1.46
   8   8 -10    3.14    1.10
   9   0  -6    0.92    1.40
   9   4  -8    0.62    1.42
   9   7 -11    1.40    1.60
   9   8 -12    0.26    1.32
  10  -3  -7   -0.04    1.68
  10   1  -8   -0.69    1.47
  10   3  -9   -0.70    1.58
  10   4 -10    1.02    1.48
  10   6 -12   -0.89    1.91
  11  -4  -9    0.67    2.05
  11  -3  -9    0.07    2.04
  11   1 -10   -0.11    1.76
 -11  -6  -8    0.42    1.77
 -11  -1  -8   -1.01    1.75
 -11   3 -10    0.93    2.90
 -10 -10  -8   -2.24    1.74
 -10  -5  -6    1.00    1.54
 -10  -4  -6   -0.18    1.51
 -10  -3  -6    0.69    1.43
 -10  -2  -6    1.96    1.65
 -10   3  -8    0.80    2.27
  -9 -11  -7    3.52    1.65
  -9  -7  -5   -1.45    1.49
  -9   0  -5    0.40    1.59
  -8 -13  -7    1.85    1.84
  -8 -12  -6    0.05    1.51
  -8 -10  -5   -0.06    1.39
  -8  -8  -4    1.75    1.26
  -7 -12  -5    1.20    1.57
  -7  -8  -3    3.67    1.27
  -6 -12  -4    0.98    1.37
  -6 -10  -3    2.91    1.19
  -5 -14  -5    0.81    1.09
  -5 -13  -4   -0.60    1.38
  -5  -6  -1   15.13    1.11
  -4 -16  -6    0.61    1.82
  -4 -15  -5    1.64    1.63
  -4  -8  -1    1.14    0.77
  -4  10  -8    2.40    1.46
  -3 -13  -3    3.15    1.20
  -3  -5   0    9.42    1.21
  -3  -4   0   99.39    1.40
  -3  -3   0   80.30    1.36
  -3   4  -2   31.65    1.67
  -3   8  -5   25.80    1.31
  -3   9  -6    0.09    1.12
  -2 -12  -2    3.33    1.19
  -2 -10  -1    2.29    1.11
  -2  -7   0    0.17    1.13
  -2   6  -3   16.75    1.22
  -2  10  -7    8.36    1.20
  -2  12 -10    0.02    1.43
  -2  13 -12   -0.20    1.64
  -1 -17  -6   -0.20    1.68
  -1 -16  -5    3.05    1.60
  -1 -15  -4    0.14    1.52
  -1  11  -8    8.19    1.22
  -1  13 -12    1.61    1.50
  -1  14 -14    1.64    1.42
   0 -17  -6   -1.31    1.83
   0 -16  -5    1.04    1.68
   0 -15  -4   -2.25    1.50
   0  11  -8    3.81    1.31
   0  14 -14   -0.47    1.39
   1 -16  -5    5.09    1.51
   1 -12  -2    3.71    1.16
   1 -10  -1    7.60    0.82
   1  -7   0    7.76    1.16
   1   6  -3   29.35    1.25
   1  12 -10    2.71    1.45
   1  13 -12    0.41    1.58
   2  -6   0    0.62    1.14
   2   2  -1  207.02    2.43
   2   7  -4   17.09    1.20
   2   9  -6    1.84    1.10
   2  10  -7    5.09    0.88
   2  12 -10    0.99    1.01
   2  13 -12    2.07    1.14
   3 -17  -7    1.60    1.94
   3 -16  -6    0.57    1.54
   3 -14  -4   -0.61    1.44
   3 -11  -2    3.10    1.20
   3   1  -1  192.24    2.35
   3  11  -9    3.09    1.21
   3  12 -11    0.07    1.48
   3  13 -13    2.36    1.57
   4 -12  -3    0.35    1.47
   4 -10  -2    2.04    1.15
   4  -7  -1    8.46    1.42
   4  -1  -1   85.82    2.21
   4   7  -5    3.51    1.10
   4   8  -6    7.96    1.19
   4   9  -7    2.67    1.11
   4  11 -10    3.05    1.34
   4  12 -12    1.12    1.45
   4  13 -14   -0.49    1.75
   5   3  -3   42.25    1.32
   5   9  -8    3.64    1.21
   5  11 -11    1.17    1.47
   5  12 -13    2.17    1.76
   6 -11  -4    0.72    1.58
   6  -9  -3    4.42    1.68
   6   5  -5    0.60    1.12
   6   9  -9    2.39    1.32
   7 -11  -5    1.28    1.79
   7  -9  -4    0.96    1.91
   7   5  -6    1.52    0.89
   7   6  -7    2.06    1.29
   7   7  -8    3.20    1.30
   7   8  -9    1.67    1.30
   7  10 -12    0.50    1.58
   7  11 -14   -0.01    1.47
   8   1  -5    5.77    1.24
   8   3  -6    2.18    1.24
   8   9 -12   -2.37    1.28
   9   2  -7    1.19    1.37
   9   5  -9    2.20    1.35
   9   6 -10    3.10    1.43
   9   8 -13   -1.37    1.89
  10   5 -11    1.53    1.27
  11   0 -10   -0.84    1.59
  11   2 -11    4.52    1.81
  11   3 -12   -1.68    1.74
 -12  -1 -10    0.34    2.31
 -11  -7  -8    1.99    1.70
 -10  -9  -7    3.03    1.62
 -10  -7  -6    2.89    1.56
 -10  -6  -6    0.71    1.44
 -10  -1  -6    1.41    1.55
  -9 -12  -7   -1.29    1.91
  -9 -10  -6    0.42    1.25
  -9  -8  -5    2.89    1.37
  -8 -11  -5    0.75    1.58
  -8  -9  -4    0.95    1.44
  -8  -4  -3    2.12    1.10
  -8   1  -4    0.90    1.52
  -8   3  -5    5.55    2.18
  -7 -14  -6   -1.47    1.67
  -7 -11  -4   -0.67    1.43
  -7  -9  -3    5.19    1.30
  -7   1  -3    1.13    1.37
  -6 -15  -6    1.94    1.85
  -6 -14  -5   -1.24    1.48
  -6 -11  -3    1.35    1.21
  -6  -8  -2    0.43    0.85
  -6  10 -10    0.69    1.56
  -6  11 -12   -0.11    1.81
  -5 -12  -3    2.54    1.32
  -5 -10  -2    5.04    1.14
  -5  -7  -1    3.51    1.10
  -5  -1  -1   13.65    1.22
  -5  10  -9    2.22    1.43
  -5  12 -13    0.51    1.94
  -4 -14  -4    0.72    1.02
  -4 -13  -3    0.80    1.31
  -4 -11  -2    0.89    0.81
  -4  -9  -1    2.43    1.14
  -4  13 -14    1.01    1.74
  -3 -16  -5    0.88    1.57
  -3 -12  -2    1.74    1.19
  -3 -10  -1    5.43    1.17
  -3  -6   0   53.42    1.10
  -3  -2   0    4.78    0.82
  -3  11  -9    0.13    1.39
  -3  12 -11    2.56    1.56
  -3  13 -13    0.46    1.64
  -2 -17  -6    0.20    1.66
  -2 -16  -5    2.49    1.19
  -2 -15  -4    0.03    1.12
  -2 -14  -3    1.21    1.42
  -2   9  -6    2.40    1.20
  -1 -14  -3   -0.10    1.28
  -1 -11  -1    4.31    1.09
  -1  -8   0    4.22    1.10
  -1   0   0    0.08    1.66
  -1   6  -3   33.26    1.31
  -1  10  -7   -1.20    1.22
  -1  12 -10   -0.11    1.02
   0 -14  -3    0.28    1.25
   0 -11  -1   12.36    1.16
   0  -8   0   19.44    1.17
   0   6  -3    7.10    1.22
   0  10  -7    1.50    1.25
   0  12 -10    2.35    1.29
   0  13 -12    1.81    1.21
   1 -17  -6    1.62    1.69
   1 -15  -4    0.87    1.06
   1 -14  -3   -0.48    1.40
   1   9  -6    3.11    1.15
   1  10  -7    0.28    0.84
   2 -17  -6    0.08    1.68
   2 -16  -5   -0.47    1.64
   2 -15  -4    0.67    1.39
   2 -12  -2    2.64    1.23
   2 -10  -1    0.70    1.15
   2   4  -2   74.81    1.29
   2   8  -5    2.89    0.76
   2  11  -9    3.57    1.31
   2  12 -11    1.88    1.34
   2  13 -13    0.16    1.68
   3 -13  -3    1.72    1.36
   3  -9  -1    4.12    1.16
   3   5  -3   65.71    1.17
   3  10  -8    4.11    1.22
   3  13 -14    0.32    1.87
   4   2  -2   44.19    1.38
   4   4  -3   20.70    1.20
   5 -16  -7    3.18    2.02
   5 -15  -6    0.12    1.79
   5 -14  -5   -0.96    1.58
   5 -11  -3    1.04    1.49
   5   6  -5    7.63    0.81
   5   7  -6    2.11    1.06
   5   8  -7   -0.44    0.82
   5  10 -10    1.96    1.23
   5  12 -14    0.45    1.90
   6 -15  -7    1.63    1.95
   6 -14  -6   -0.74    1.73
   6   1  -3    1.93    1.11
   6   3  -4    1.13    1.11
   6   6  -6    4.08    0.85
   6   7  -7    3.56    1.12
   6   8  -8   -0.63    0.94
   6  10 -11    4.03    1.38
   6  11 -13    2.46    1.62
   7   1  -4    4.29    1.13
   7   3  -5   15.39    1.25
   7   9 -11    3.16    1.55
   7  10 -13    1.36    1.82
   8   4  -7    0.12    1.25
   8   7 -10    0.29    1.50
   8   8 -11    1.17    1.14
   8   9 -13    6.12    1.79
   9 -10  -7   -0.01    3.32
   9  -1  -6   -0.06    1.29
   9   3  -8    1.25    1.29
   9   7 -12   -0.21    1.75
  10   0  -8   -0.67    1.45
  10   2  -9   -0.13    1.51
  10   3 -10    2.19    1.46
  10   5 -12    1.10    1.64
  10   6 -13    6.20    1.77
  11  -7 -10   -0.23    3.00
  11  -1 -10   -0.37    1.98
  11   1 -11    1.90    1.91
 -11  -8  -8    0.64    1.77
 -11  -5  -7   -0.30    1.80
 -11  -4  -7   -1.85    1.78
 -11   0  -8    0.50    1.91
 -11   2  -9    1.75    2.49
 -10 -10  -7    0.37    1.85
 -10  -8  -6    0.70    1.53
  -9 -11  -6    2.10    1.75
  -9  -9  -5   -1.15    1.58
  -9  -5  -4    2.27    1.38
  -9  -4  -4    1.39    1.34
  -9  -3  -4    0.16    1.42
  -9   8 -12   -0.53    2.36
  -8 -13  -6   -0.68    1.79
  -8  -6  -3    1.05    1.22
  -8  -5  -3    4.04    0.93
  -8  -3  -3    2.04    1.19
  -8  -2  -3    1.97    1.35
  -8   8 -10    0.50    1.96
  -7 -13  -5    0.93    1.50
  -7  -6  -2    0.97    1.21
  -7  -5  -2    5.41    1.20
  -7  -4  -2    5.37    1.13
  -7  -3  -2    2.13    1.14
  -7   9 -10    0.47    1.80
  -6 -13  -4   -0.03    1.47
  -6  -9  -2    3.18    1.12
  -5 -16  -6   -0.49    1.39
  -5 -15  -5   -0.96    1.17
  -5 -14  -4   -1.12    1.47
  -5 -11  -2   -0.48    1.12
  -5  -8  -1    5.00    1.13
  -5  11 -11   -0.23    1.49
  -4 -16  -5   -1.36    1.65
  -4 -12  -2    1.42    1.18
  -4   1  -1   86.13    2.38
  -4   9  -7    1.99    1.25
  -4  11 -10    0.46    1.43
  -4  12 -12   -0.38    1.60
  -3 -17  -6    0.89    1.38
  -3 -15  -4    1.05    1.11
  -3 -14  -3    0.73    1.40
  -3  -7   0    3.46    0.82
  -3  13 -14   -2.27    1.89
  -2 -13  -2    2.82    1.22
  -2 -11  -1    0.69    1.12
  -2  -8   0    6.59    0.81
  -2   7  -4   19.87    0.93
  -2   8  -5    3.85    1.14
  -2  11  -9    1.29    1.33
  -2  12 -11    0.74    1.39
  -2  13 -13    2.00    1.53
  -1 -13  -2    1.95    1.20
  -1   7  -4   11.83    1.09
  -1   9  -6    3.80    1.12
  -1  13 -13    2.08    1.73
   0 -13  -2    0.12    1.19
   0   7  -4   18.56    1.15
   0   9  -6    5.43    1.14
   0  13 -13    0.23    1.67
   1 -13  -2   -0.97    1.22
   1 -11  -1    2.88    1.23
   1  -8   0    6.57    1.08
   1   7  -4    9.88    0.85
   1   8  -5    2.66    0.77
   1  11  -9    0.41    1.26
   1  12 -11   -0.15    1.53
   1  13 -13   -0.94    1.22
   2 -14  -3    0.47    1.41
   2  -7   0    0.25    1.09
   2  10  -8    3.25    1.14
   2  13 -14   -1.36    1.77
   3   3  -2   30.89    1.33
   3   6  -4   12.75    1.18
   3   8  -6    4.41    1.10
   3   9  -7    1.70    1.08
   3  11 -10    0.17    1.26
   3  12 -12   -0.58    1.52
   3  13 -15    0.42    1.94
   4 -16  -6    0.99    1.62
   4 -15  -5    0.59    1.51
   4 -14  -4    1.48    1.50
   4  10  -9    0.52    0.91
   4  11 -11   -0.19    1.41
   4  12 -13    2.08    1.22
   5 -13  -4    0.04    1.59
   5  -9  -2    2.61    1.53
   5   0  -2    4.11    1.12
   5  11 -12    2.35    1.11
   5  12 -15   -0.34    2.04
   6 -13  -5    0.06    1.61
   6   9 -10    1.16    1.39
   6  10 -12    1.89    1.45
   6  11 -14    4.50    1.93
   7 -14  -7    0.76    1.91
[truncated: 255,272 more chars]
